# Supplementary material for: The role of microbiota in autism spectrum disorder: A bibliometric analysis based on original articles
Source: Front Psychiatry. 2022 Sep 12;13:976827. doi: 10.3389/fpsyt.2022.976827 (PMC9512137; doi:10.3389/fpsyt.2022.976827)
Supplement: Supplementary file 1 [file Table_1.xls]

## Sheet: countries and regions
count	year	countries and regions
85	2000	USA
62	2015	PEOPLES R CHINA.
26	2011	ITALY.
24	2014	CANADA.
18	2013	SAUDI ARABIA.
12	2010	AUSTRALIA.
12	2013	EGYPT.
10	2010	ENGLAND.
8	2016	JAPAN.
8	2017	SOUTH KOREA.
7	2014	FRANCE.
6	2017	RUSSIA.
5	2015	SLOVAKIA.
5	2019	TAIWAN.
4	2019	GERMANY.
4	2014	NETHERLANDS.
4	2018	NORWAY.
4	2019	SPAIN.
4	2017	SWEDEN.
3	2020	BRAZIL.
3	2019	CHILE.
3	2018	DENMARK.
3	2002	ENGLAND
3	2018	GEORGIA.
3	2017	IRELAND.
3	2018	ISRAEL.
3	2018	POLAND.
2	2019	AZERBAIJAN.
2	2018	INDIA.
2	2021	LATVIA.
2	2016	TURKEY.
1	2022	BELGIUM.
1	2019	BULGARIA.
1	2021	COLOMBIA.
1	2017	GREECE.
1	2019	MALAYSIA.
1	2018	MALTA.
1	2022	NEW ZEALAND.
1	2019	PORTUGAL.

## Sheet: institutes
count	year	institute
18	2013	King Saud Univ
13	2007	Arizona State Univ
10	2013	Natl Res Ctr
7	2019	Fudan Univ
6	2011	Massachusetts Gen Hosp
6	2019	Chinese Acad Sci
6	2019	Princess Nourah Bint Abdulrahman Univ
6	2014	Univ Calif Davis
6	2013	Baylor Coll Med
5	2017	Chongqing Med Univ
5	2014	Univ Western Ontario
5	2020	Nanjing Med Univ
5	2016	Univ Naples Federico II
5	2000	Univ Calif Los Angeles
5	2019	Southern Med Univ
5	2017	Harvard Med Sch
5	2016	CNR
5	2019	Jiangnan Univ
4	2016	Arkansas Childrens Res Inst
4	2017	Brigham & Womens Hosp
4	2013	CALTECH
4	2010	Univ S Australia
4	2021	Univ Calif San Diego
4	2020	Shandong Univ
4	2015	Comenius Univ
3	2014	Univ Delaware
3	2021	Beth Israel Deaconess Med Ctr
3	2011	Columbia Univ
3	2013	Autism Res & Treatment Ctr
3	2015	Johns Hopkins Univ
3	2015	Kunming Med Univ
3	2014	Univ Verona
3	2011	IRCCS Fdn S Lucia
3	2011	Univ Campus Biomed
3	2014	Mafalda Luce Ctr Pervas Dev Disorders
3	2020	Zhejiang Univ
3	2019	Univ Toledo
3	2021	Chinese Univ Hong Kong
2	2019	Texas Childrens Hosp
2	2019	Beihang Univ
2	2021	Wuxi Translat Med Res Ctr
2	2020	Children Growth Ctr Boai Homestead Yixing
2	2019	Western Univ
2	2002	W Los Angeles Vet Affairs Med Ctr
2	2011	Univ Roma Tor Vergata
2	2002	Univ Reading
2	2011	Doctors Data
2	2011	Integrat Dev Pediat
2	2022	King Abdulaziz Univ
2	2019	Beijing Gutgene Technol Co Ltd
2	2021	Harbin Med Univ
2	2018	Univ Copenhagen
2	2020	Rensselaer Polytech Inst
2	2018	Council Nutr & Environm Med
2	2010	VA Med Ctr W Los Angeles
2	2019	Shenzhen Childrens Hosp
2	2021	Cent South Univ
2	2021	Fdn FondaMental
2	2019	Guangzhou Med Univ
2	2013	Zagazig Univ
2	2021	Stanford Univ
2	2018	Ain Shams Univ
2	2021	Peking Univ
2	2020	Russian Acad Sci
2	2021	Sun Yat Sen Univ
2	2019	Longgang Cent Hosp Shenzhen
2	2002	Texas Tech Univ
2	2021	Chinese Acad Med Sci & Peking Union Med Coll
2	2011	Whittier Coll
2	2011	Univ Pisa
2	2019	Tianjin Childrens Hosp
2	2020	Nanchang Univ
2	2018	Aarhus Univ
2	2020	Pirogov Russian Natl Res Med Univ
2	2019	Capital Med Univ
2	2019	Imunobio
2	2000	Rush Childrens Hosp
2	2021	Oregon State Univ
2	2019	Shenzhen Kangning Hosp
2	2021	Univ British Columbia
2	2013	Univ Bologna
2	2021	Riga Stradins Univ
2	2017	Imperial Coll London
2	2021	Beijing Technol & Business Univ
2	2019	Azerbaijan Med Univ
1	2017	Keio Univ
1	2017	Ist Nazl Fis Nucl
1	2021	Axial Biotherapeut
1	2022	Georgia Inst Technol
1	2017	Gen Mills
1	2017	Fdn Edmund Mach
1	2019	Fifth Peoples Hosp Wuxi
1	2020	Chiba Univ
1	2017	Karolinska Inst
1	2018	Ilia State Univ
1	2017	Howard Hughes Med Inst
1	2011	Hlth Diagnost & Res Inst
1	2021	Children Clin Univ Hosp
1	2002	Cent Publ Hlth Lab
1	2010	Res & Testing Lab
1	2014	Univ Bari
1	2022	Consulting Neuroscientist Axial Therapeut
1	2021	Beijing Tsinghua Changgung Hosp
1	2022	MIT
1	2019	BTBU
1	2014	Univ Palermo
1	2017	Dazhou Vocat & Tech Coll
1	2018	Inst Biol Psychiat
1	2020	Council Nutr & Environm Med CONEM
1	2012	Winston Churchill Sch
1	2012	Duke Univ
1	2022	Lomonosov Moscow State Univ
1	2016	Mukogawa Womens Univ
1	2016	Lab Mol Psychiat & Neurogenet
1	2020	China Natl Ctr Bioinformat
1	2012	IJew Jersey Neurosci Inst
1	2020	China Int Sci & Technol Cooperat Base Child Dev &
1	2014	Maria Fareri Childrens Hosp
1	2020	Dartmouth Coll
1	2016	Shiga Univ Med Sci
1	2017	Boston Childrens Hosp
1	2010	Med Biofilm Res Inst
1	2016	IRCCS Inst Neurol Sci
1	2016	Univ Messina
1	2019	Copenhagen Univ Hosp
1	2012	Metabolon Inc
1	2022	Korea Canc Ctr Hosp
1	2016	Univ Arkansas Med Sci
1	2018	Hebei Med Univ
1	2011	Univ Naples Federico 2
1	2018	MIND Inst
1	2016	Imperial Coll Healthcare NHS Trust
1	2022	Ctr Biotechnol & Bioengn CeBiB
1	2002	Childrens Hosp
1	2017	Ewha Womans Univ
1	2020	CIAL CSIC UAM
1	2016	IRCCS Stella Maris Fdn
1	2019	Harvard Sch Dent Med
1	2016	Istanbul Univ
1	2012	CSIRO Food & Nutr Sci
1	2021	Childrens Hlth Queensland
1	2014	Univ Tours
1	2018	Cent Univ Kerala
1	2022	Korea Univ
1	2017	KoBioLabs Inc
1	2016	Kyoto Prefectural Univ
1	2020	Beijing Technol & Business Univ BTBU
1	2020	Dartmouth Hitchcock Med Ctr
1	2022	Hainan Med Univ
1	2010	Evergreen Ctr
1	2017	Azienda Osped Univ Cagliari
1	2019	Florey Inst Neurosci & Mental Hlth
1	2018	Inst Pediat Regenerat Med
1	2022	Axial Therapeut
1	2013	Univ Cesena
1	2021	Childrens Hosp Philadelphia
1	2022	Consulting MR Physicist Axial Therapeut
1	2014	Univ Roma La Sapienza
1	2014	Wageningen Univ
1	2011	CSIRO Food & Nutrit Sci
1	2002	Univ Minnesota
1	2019	Fisher Coll
1	2019	Henan Maternal & Child Hlth Hosp
1	2010	CARD
1	2018	Clasado Res Serv Ltd
1	2020	CNS CRO
1	2022	Optimal Clin Trials
1	2019	Henan Univ Chinese Med
1	2013	Univ Bari Aldo Moro
1	2015	Univ Melbourne
1	2018	Beritashvili Ctr Expt Biomed
1	2018	Aarhus Univ Hosp
1	2012	Univ Med & Dent New Jersey
1	2019	ENEA
1	2014	Univ Utrecht
1	2016	Univ Naples 2
1	2011	Univ Milan
1	2022	Kangning Hosp Shenzhen
1	2022	Leibniz Inst Neurobiol
1	2016	Univ Calgary
1	2022	Ohio State Univ
1	2016	IRCCS Eugenio Medea
1	2011	Harvard Univ
1	2015	SUNY Stony Brook
1	2010	Univ London Imperial Coll Sci Technol & Med
1	2012	Res & Testing Labs
1	2022	Hainan Women & Childrens Med Ctr
1	2020	CRIIGEN
1	2018	Bar Ilan Univ
1	2018	Alberta Childrens Prov Gen Hosp
1	2018	Inje Univ
1	2019	Complejo Hosp Univ Granada
1	2021	Argonne Natl Lab
1	2018	Assiut Univ
1	2018	Hosp Telemark
1	2011	Univ Turin
1	2021	Childrens Clin Univ Hosp
1	2022	Massachusetts Gen Hosp Children
1	2020	Childrens Hosp Dartmouth
1	2020	Fac Sci Orsay
1	2019	Bulgarian Acad Sci
1	2021	Chengdu Women & Childrens Hosp
1	2018	Kansas State Univ
1	2017	Ctr Digest Dis
1	2022	Korea Inst Radiol & Med Sci
1	2021	China Japan Friendship Hosp
1	2012	Swinburne Univ Technol
1	2017	Chongqing Key Lab Pediat
1	2019	Huishan Dist Rehabil Hosp
1	2018	Ist Endocrinol & Oncol Sperimantale
1	2014	CH Chinon
1	2015	Univ Colorado Anschutz Med Campus
1	2011	IRCCS Stella Maris
1	2022	Jeju Natl Univ
1	2013	CSIRO Anim Food & Hlth Sci
1	2021	Capital Inst Pediat
1	2018	Cangzhou Cent Hosp
1	2021	BioFortis Merieux NutriSci
1	2002	Univ Wisconsin
1	2012	Colgate Palmol Technol Ctr
1	2022	Kyung Hee Univ
1	2021	Army Med Univ
1	2022	Ctr Excelencia Biomed Magallanes CEBIMA
1	2019	Helmholtz Ctr Munich
1	2018	KRIBB
1	2017	Korea Food Res Inst
1	2007	Univ Texas
1	2018	Consiglio Nazl Ric CNR
1	2016	IRCCS S Maria Nascente
1	2022	Chung Ang Univ
1	2017	Azienda Unita Sanit Locale Umbria 2
1	2020	Finch Therapeut
1	2020	Chinese Natl Human Genome Ctr Shanghai
1	2014	Nutricia Res
1	2021	Capital Inst Paediat
1	2018	Indian Inst Sci Educ & Res Bhopal
1	2018	Gyeongsang Natl Univ
1	2016	Kyoto Inst Nutr & Pathol
1	2014	Univ Cagliari
1	2017	Democritus Univ Thrace
1	2021	CNRS
1	2013	Autism Res & Treatment Unit
1	2020	CONEM Sci Secretary
1	2019	Albert Einstein Coll Med
1	2011	SW Coll Naturopath Med
1	2016	Maternal & Child Hlth Care Hosp Hunan Prov

## Sheet: authors
count	year	author
16	2013	AFAF ELANSARY
8	2007	JAMES B ADAMS
7	2013	DAEWOOK KANG
7	2014	DERRICK F MACFABE
7	2019	ROSA KRAJMALNIKBROWN
6	2018	RAMESA SHAFI BHAT
6	2014	KLAUSPETER OSSENKOPP
5	2014	KELLY A FOLEY
4	2011	ANTONIO M PERSICO
4	2017	ALESSIO FASANO
4	2011	CARMELA BRAVACCIO
4	2019	KAWTHER AABED
4	2014	MARTIN KAVALIERS
4	2013	ANDREA DE GIACOMO
4	2014	ANTONIO NOTO
4	2021	SAMEERA ABUAISH
3	2021	KEVIN LIU
3	2019	ABEER ALDBASS
3	2015	ALEKSANDRA TOMOVA
3	2011	CRISTINA NERI
3	2013	LAILA ALAYADHI
3	2021	JUN LIU
3	2021	XUEJUN KONG
3	2020	ALEXEY S KOVTUN
3	2015	KATARINA BABINSKA
3	2011	LV WANG
3	2011	ANDREA URBANI
2	2022	NORAH M ALOTAIBI
2	2021	DENNIS P WALL
2	2021	LAETITIA DAVIDOVIC
2	2019	BINGJIE MA
2	2019	MINGBANG WANG
2	2020	MIN GUO
2	2011	MANYA T ANGLEY
2	2017	SIRISH C BENNURI
2	2014	DANIEL COOK
2	2021	XINGYIN LIU
2	2011	ROBERT A RUBIN
2	2019	ZHEQING ZHANG
2	2019	JINGJING LIANG
2	2021	ZHI LIU
2	2021	ZHIBIN HU
2	2021	TING YANG
2	2018	AMANI F HAMAD
2	2020	JUERGEN HAHN
2	2017	ANN C GREGORY
2	2021	JIANXIN ZHAO
2	2022	PAUL YAO
2	2021	CHRISTINE TATARU
2	2022	SALEHA AHMAD ALZAHRANI
2	2019	HUI WANG
2	2016	STEFANO GABRIELE
2	2018	PAUL ASHWOOD
2	2021	JIE CHEN
2	2018	HEATHER K HUGHES
2	2021	PEIJUN TIAN
2	2021	A STEWART CAMPBELL
2	2022	TURKI S ABUJAMEL
2	2011	BRENT L WILLIAMS
2	2011	DAVID QUIG
2	2021	RUIYI TIAN
2	2014	ALETTA D KRANEVELD
2	2022	SOHAILAH MASOUD ALOTAIBI
2	2020	FENG ZHANG
2	2021	XIN YOU
2	2021	TINGYU LI
2	2019	WENHAO ZHOU
2	2021	MICHELLE FONG
2	2021	LIJIE WU
2	2018	FRANCESCA LEMBO
2	2022	JIAYING ZENG
2	2017	ANTONIO CALIGNANO
2	2000	ML VAISANEN
2	2019	CHUNQUAN CAI
2	2011	JACOBUS P GERBER
2	2015	ABEER M AL DBASS
2	2000	SM FINEGOLD
2	2019	TOR SAVIDGE
2	2017	SHANNON ROSE
2	2021	QINGMIN KONG
2	2017	ADELE COSTABILE
2	2019	JUE WANG
2	2008	SYDNEY M FINEGOLD
2	2019	RUIHUAN XU
2	2019	HAN RONG
2	2020	A TOMOVA
2	2020	OLGA
2	2018	ABIR BEN BACHA
2	2019	YAN WANG
2	2015	PRASAD DHURJATI
2	2021	XIAOBING ZOU
2	2019	GUIQIN DUAN
2	2022	LI XIAO
2	2020	SALVATORE CHIRUMBOLO
2	2021	HAO ZHANG
2	2021	GANG WANG
2	2021	WEI CHEN
2	2011	MADY HORNIG
2	2019	FUSHENG HE
2	2018	LORENA CORETTI
2	2020	GEIR BJORKLUND
2	2022	HONG YU
2	2011	FILIPPO MURATORI
2	2011	ELISA SANTOCCHI
2	2019	JIAXIU ZHOU
2	2021	JIANG ZHU
2	2019	NADINE MOUBAYED
2	2017	ADRIANO LAMA
2	2011	CLAUS T CHRISTOPHERSEN
1	2020	ANDREAS PAPOUTSIS
1	2005	MO BINGHAM
1	2022	B LI
1	2015	MUJUN SUN
1	2022	BLAISE FREDERICK
1	2011	ELIZABETH GEIS
1	2016	CHRISTOPHER NEWELL
1	2014	CLAUDIA FATTUONI
1	2002	MD COLLINS
1	2013	MARCO GOBBETTI
1	2018	CLAUDIA CRISTIANO
1	2013	JULIAN A CODELLI
1	2010	CHENGXU LIU
1	2020	ANA CRISTINA ABREU
1	2017	CATHERINE STANTON
1	2022	CRISTINA DORADOR
1	2014	GABRIELE TRIPI
1	2016	A MARABOTTI
1	2010	IVAN K S YAP
1	2019	ANNIE MORADIAN
1	2010	EUNSEOG YOUN
1	2002	D MOLITORIS
1	2021	ALANA SCHICK
1	2017	BISTRA NANKOVA
1	2018	ABHIJIT MAJI
1	2013	AMINA R ELGEZEERY
1	2011	MARINA GANDIONE
1	2002	A KAUL
1	2022	AMIRALI TAHANAN
1	2000	MN NELSON
1	2019	ANNE HELBY PETERSEN
1	2002	M BAYSALLAR
1	2002	TJ TOMZYNSKI
1	2016	ENZO GROSSI
1	2017	ANTONIO CALABRO
1	2020	AHMED M ALBARRAG
1	2002	M MCTEAGUE
1	2010	DOREEN GRANPEESHEH
1	2010	RANDALL D WOLCOTT
1	2016	FRANCESCA BOMBACE
1	2002	P SUMMANEN
1	2014	BISTRA B NANKOVA
1	2002	R ROLFE
1	2015	DANIELA OSTATNIKOVA
1	2012	JACOBUS PETRUS GERBER
1	2022	CRISTINA PIRAS
1	2013	DIANA ISABELLA SERRAZZANETTI
1	2014	GIANNI FENU
1	2010	ELAINE HOLMES
1	2022	AMY C JANES
1	2012	W IAN LIPKIN
1	2014	AFAF K ELANSARY
1	2000	AP MAXWELL
1	2010	DENNIS DIXON
1	2011	MELISSA LORESTO
1	2021	AARON M WALSH
1	2013	JANET CHOW
1	2002	PA LAWSON
1	2005	HMRT PARRACHO
1	2017	AURELIJUS BUROKAS
1	2015	MARTIN KAYALIERS
1	2010	JOHN C LINDON
1	2018	CLAUDIO PIROZZI
1	2007	MARVIN S LEGATOR
1	2011	ASHLEE BENNETT
1	2019	ALFONSI CHIARA
1	2013	JOSEPH F PETROSINO
1	2017	CARLOTTA DE FILIPPO
1	2013	JOSHUA LABAER
1	2014	DMITRY GRAPOV
1	2015	COLIN HEBERLING
1	2014	ANDREA CASANOVA
1	2012	LINING GUO
1	2012	VIRGINIA BARNES
1	2016	ALESSANDRA BOLOTTA
1	2012	DAVID W AUSTIN
1	2017	ALAMELU VENKATACHALAM
1	2011	ARIANNA BENVENUTO
1	2014	JOELLE MALVY
1	2002	DA HAAKE
1	2010	JOHN A
1	2002	P NASIR
1	2010	VIKTORIA GONTCHAROVA
1	2018	CRAIG STURGEON
1	2013	EMBRIETTE R HYDE
1	2015	GRACE GATHUNGU
1	2018	DANIEL P HOWSMON
1	2021	ALLAN B BECKER
1	2015	BARBORA VLKOVA
1	2002	E BOLTE
1	2000	HM WEXLER
1	2012	MICHAEL JOSEPH SORICH
1	2015	BRONSON WESTON
1	2022	BRITTANY D NEEDHAM
1	2000	ER BOLTE
1	2002	H SHAH
1	2010	MANYA ANGLEY
1	2015	BENJAMIN FOGAL
1	2007	JANE ROMDALVIK
1	2015	LEIGHANN LITCHERKELLY
1	2015	LING J ZHENG
1	2019	ANN KATRIN SAUER
1	2021	ALLAN F MCRAE
1	2010	MINGHSUN LIU
1	2018	D MIKELADZE
1	2020	AZZA MAHMOUD ELHEFNAWY
1	2013	GHADA H SHAKER
1	2018	BEATA KAZEK
1	2019	ADELINA JEFFS
1	2020	ASSIA RICCIONI
1	2015	LEAHANA M ROWEHL
1	2011	LAURA ALTIERI
1	2011	EVA GEHN
1	2002	EM MARLOWE
1	2012	NELSON RHODES
1	2016	A SERDA KANTARCIOGLU
1	2013	ELAINE Y HSIAO
1	2015	DIANA IR
1	2015	JAN BAKOS
1	2012	T ANDREW CLAYTON
1	2010	SCOT E DOWD
1	2015	DANIEL N FRANK
1	2016	DUSTIN S HITTEL
1	2019	ANDREW B ONDERDONK
1	2010	JEREMY K NICHOLSON
1	2016	FRANCESCA FULCERI
1	2002	SN SUN
1	2017	ALEXANDER KHORUTS
1	2021	ALEXANDRU GAMAN
1	2000	CP BUCHANAN
1	2016	DAN LIU
1	2019	ADETAYE ADESEYE
1	2022	BENJAMIN BOLDUC
1	2002	R SANDLER
1	2018	BING MA
1	2017	CALEB D PHILLIPS
1	2012	TANMAY PAREKH
1	2018	BINOOP MOHAN
1	2017	ANNA V GOLUBEVA
1	2002	E READ
1	2019	ANGEL GIL
1	2022	ANDRE WEBER
1	2020	ALI M SOMILY
1	2012	T T PETER STEIN
1	2021	AIHUA CAO
1	2002	P MANNING
1	2011	CARLO LENTI
1	2020	AIHUI ZHANG
1	2011	LINDA D POWELL
1	2007	V M SADAGOPA RAMANUJAM
1	2011	LEAH J JOHANSEN
1	2018	CARSTEN B PEDERSEN
1	2014	HANAN A ALFAWAZ
1	2019	ANJA PINBORG
1	2015	ELLEN LI
1	2016	A MEZZELANI
1	2014	CATHERINE BARTHELEMY
1	2014	EDMUND F LA GAMMA
1	2015	CHARLES E ROBERTSON
1	2011	JESSICA MITCHELL
1	2015	LI YANG
1	2017	ANGELICA DESSI
1	2020	ALINA PANG
1	2017	ANNA SAPONE
1	2002	H JYONOUCHI
1	2013	LAILA Y ALAYADHI
1	2016	ALESSANDRO GHEZZO
1	2020	AMALIA GASTALDELLI
1	2018	BRIAN CORNBLATT
1	2012	ENZO A PALOMBO
1	2016	AHMET AYDIN
1	2010	DENISE R MOLITORIS
1	2016	ATTIA ANWAR
1	2018	CATHERINE A LOZUPONE
1	2012	SIMON R KNOWLES
1	2013	LUCIA VANNINI
1	2020	AMAL ELSAEID
1	2013	GARRICK WALLSTROM
1	2014	ALISHA VAZ
1	2021	ABDULKADIR YUSIF MAIGORO
1	2011	MARGARET L BAUMAN
1	2002	CX LIU
1	2014	CAROLINE G M DE THEIJE
1	2018	BRITTANY LAWTON
1	2014	HARM WOPEREIS
1	2022	BING ZHANG
1	2019	ALEXANDRA I KLIMENKO
1	2016	GUSTAVO A ROMEROPEREZ
1	2016	FABIO APICELLA
1	2022	BAIXUE HAN
1	2010	KIRILL A VESELKOV
1	2020	ANDRIA N LI
1	2012	DENNY MEYER
1	2014	JAN KNOL
1	2010	PAULA H SUMMANEN
1	2016	CHIHIRO SAWAI
1	2005	GR GIBSON
1	2016	FEDERICA GEVI
1	2017	ANNARITA PICARDI
1	2019	ANDREAS M GRABRUCKER
1	2012	MANYA THERESE ANGLEY
1	2015	JOSHUA S SON
1	2002	E JOHNSON
1	2011	IVAN WICK
1	2016	EMMA BUZZIGOLI
1	2018	BARTLOMIEJ GORA
1	2002	YL SONG
1	2021	ALEXIS HARUN
1	2016	GONZALO VIANA DI PRISCO
1	2019	ANTONIO GOMEZFERNANDEZ
1	2017	ANGELA MOYAPEREZ
1	2014	FREDERIQUE BONNETBRILHAULT
1	2017	ANDREA C RINALDI
1	2020	ASHLEY E FRANKS
1	2015	KENNETH D GADOW
1	2020	ANTONIO BELARDO
1	2022	ADAM J GUASTELLA
1	2020	AMBER MARRIOTT
1	2014	ANDREW VITELLI
1	2002	N ITOKAZU
1	2013	GHADA SHAKER
1	2012	CLAUS THAGAARD CHRISTOPHERSEN
1	2022	ATHANASIOS BEOPOULOS
1	2002	H WEXLER
1	2022	CHANG LIU
1	2020	AHMED ELSAYED IBRAHIM
1	2018	DARSHAN BHARAT DHAKAN
1	2010	KATHLEEN E HENLEY
1	2011	DAVID L HIRSCHBERG
1	2014	CORRADO MORETTI
1	2017	ALICE MASILI
1	2013	MARIA DE ANGELIS
1	2018	ALESSANDRO NATALE
1	2021	ALICE LI
1	2019	ALEX V KOCHETOV
1	2021	ALEKSANDRA REGDOS
1	2005	AL MCCARTNEY
1	2012	CALEY J BURRUS
1	2013	GIL SHARON
1	2020	AIJUN ZHOU
1	2020	ATSUTOMO MORISHIMA
1	2019	ALAA ALQAHTANI
1	2019	ANTOINE M SNIJDERS
1	2012	STEPHEN B COX
1	2000	RH SANDLER
1	2020	ANASTASIA M SAVILOVA
1	2016	D F MACFABE
1	2017	BORI JEONG
1	2018	CHERYL TIERNEYAVES
1	2020	ALLISON E BERNIER
1	2012	SHAKUNTLA V GONDALIA
1	2012	XUE MING
1	2013	FERNANDA CRISTOFORI
1	2022	CHRISTOPHER R MEYER
1	2012	MICHAEL ALLAN CONLON
1	2013	JIN GYOON PARK
1	2022	BEN TEMPERTON

## Sheet: co cited authors
count	centrality	year	co-cited author
139	0.13	2000	FINEGOLD SM
113	0.03	2013	KANG DW
105	0.25	2007	ADAMS JB
100	0.02	2014	HSIAO EY
92	0.01	2012	WANG L
90	0.08	2014	DE ANGELIS M
87	0.01	2008	PARRACHO HMRT
66	0.02	2015	TOMOVA A
65	0.05	2012	WILLIAMS BL
60	0.04	2017	STRATI F
59	0.15	2008	MACFABE DF
52	0.03	2005	SONG YL
49	0	2018	SHARON G
45	0.15	2011	**AMERICANPSYCHIATRICASSOCIATION
43	0.11	2014	CRYAN JF
41	0.04	2018	VUONG HE
40	0.08	2013	LORD C
38	0.04	2012	CAPORASO JG
38	0.05	2016	MCELHANON BO
37	0.01	2014	DE THEIJE CGM
36	0.17	2011	BUIE T
36	0.08	2014	MACFABE DERRICK F
35	0.08	2005	SANDLER RH
35	0.1	2011	DE MAGISTRIS L
33	0.02	2018	BUFFINGTON SA
33	0.01	2018	CORETTI L
31	0.13	2014	DESBONNET L
31	0.19	2010	ASHWOOD P
29	0	2019	BAIO J
29	0.26	2014	FRYE RE
26	0	2017	SEGATA N
26	0.04	2016	MAYER EA
25	0	2019	LIU FT
25	0.29	2014	HEIJTZA RD
24	0.03	2020	FATTORUSSO A
24	0.04	2013	GONDALIA SV
24	0.01	2017	CHAIDEZ V
24	0	2018	LI QR
23	0.11	2014	ROSSIGNOL DA
22	0.06	2013	HALLMAYER J
21	0.02	2014	FOLEY KA
21	0.02	2018	LUNA RA
21	0.05	2018	DINAN TG
21	0.02	2013	EL-ANSARY A
20	0.02	2017	SON JS
20	0.03	2017	MING X
20	0	2018	LANGILLE MGI
20	0.02	2020	LIU SM
20	0.14	2002	JYONOUCHI H
20	0.02	2019	WANG MB
20	0.02	2019	DING HT
20	0.03	2016	GABRIELE S
19	0	2014	THOMAS RH
19	0.01	2019	ZHANG MX
18	0.06	2012	SHULTZ SR
17	0.04	2013	EDGAR RC
17	0.01	2014	EL-ANSARY AK
17	0.12	2018	WANG Y
17	0.01	2016	BORRE YE
17	0.07	2013	AL-LAHHAM SH
17	0	2020	GOLUBEVA AV
16	0.01	2021	SGRITTA M
16	0.01	2020	MA BJ
16	0.02	2018	KALUZNA-CZAPLINSKA J
15	0.01	2019	HUGHES HK
15	0	2020	XU MY
15	0.09	2011	COLLINS SM
15	0	2019	BERDING K
15	0.02	2017	FOSTER JA
14	0.03	2018	SAMPSON TR
14	0.01	2017	LAI MC
14	0.1	2011	ALTIERI L
14	0	2018	GEVI F
14	0.01	2011	HORVATH K
13	0	2017	FRYE RICHARD E
13	0.02	2013	BRAVO JA
13	0.03	2017	DESANTIS TZ
13	0.03	2000	DEUFEMIA P
13	0	2017	COURY DL
13	0	2018	KIM YS
13	0.01	2020	SRIKANTHA P
13	0.01	2011	YAP IKS
13	0.01	2019	KIM S
12	0	2020	PULIKKAN J
12	0.02	2007	JAMES SJ
12	0.01	2020	KUSHAK RI
12	0	2019	QUAST C
11	0.01	2016	VARGAS DL
11	0	2019	MCMURDIE PJ
11	0	2013	ATLADOTTIR HO
11	0	2019	HOLINGUE C
11	0.14	2011	FRANKLIN AE
11	0.02	2017	KRATSMAN N
10	0	2020	DAN Z
10	0.03	2017	NANKOVA BB
10	0.02	2020	FU BQ
10	0.03	2017	YANO JM
10	0	2017	GILBERT JA
10	0.1	2005	SHAW W
10	0.05	2021	CALLAHAN BJ
10	0.08	2017	MASI A
10	0.45	2000	BOLTE ER
9	0.02	2020	LYALL K
9	0.08	2010	BARON-COHEN S
9	0.09	2014	OSSENKOPP KP
9	0.02	2018	BERCIK P
9	0.01	2010	CAMPBELL DB
9	0.02	2020	MANGIOLA F
9	0.01	2016	KOHANE IS
9	0	2020	FUNG TC
9	0.03	2013	PERSICO AM
9	0.09	2012	NICHOLSON JK
9	0.01	2020	JIANG HY
9	0.01	2017	ONORE C
9	0	2020	BEZAWADA N
9	0.03	2020	GRIMALDI R
8	0	2017	MULLER CL
8	0	2021	KONG XJ
8	0	2017	GORRINDO P
8	0.11	2011	ADAMS J B
8	0.03	2021	BOLYEN E
8	0.01	2018	CRITCHFIELD JW
8	0.06	2014	STILLING RM
8	0	2018	ROSENFELD CS
7	0	2017	CHOI GB
7	0.01	2014	SCHNEIDER T
7	0	2021	SHERWIN E
7	0.03	2020	CARABOTTI M
7	0	2016	SUZUKI K
7	0.01	2020	FULCERI F
7	0	2014	DECASTRO M
7	0.01	2012	TURNBAUGH PJ
7	0.04	2016	MULLE JG
7	0	2018	KANEHISA M
7	0.01	2014	BRUSQUE AM
7	0	2019	PATTERSON PH
7	0.01	2020	LI N
7	0.01	2014	FATEMI SH
7	0.05	2011	SCHOPLER E
7	0	2021	IGLESIAS-VAZQUEZ L
7	0	2020	MAENNER MJ
7	0.04	2014	AL-OWAIN M
7	0	2000	GILLBERG C
6	0.09	2014	FELIZ BRADY
6	0	2018	ABRAHAMS BS
6	0	2016	BENJAMINI Y
6	0.02	2019	TABOUY L
6	0.01	2017	KRAJMALNIK-BROWN ROSA
6	0.02	2018	MOLLOY CA
6	0.02	2018	ROSE S
6	0	2012	ARUMUGAM M
6	0	2016	TORDJMAN S
6	0	2015	HEBERLING CA
6	0.01	2019	KOH A
6	0.03	2012	WHITELEY P
6	0.01	2019	FIORENTINO M
6	0	2018	LOUIS P
6	0.01	2017	FRYE R
6	0	2019	PLAZA-DIAZ J
6	0.02	2019	PRICE MN
5	0	2014	DICICCO-BLOOM E
5	0.02	2015	BABINSKA K
5	0	2018	CERMAK SA
5	0	2016	BRESNAHAN M
5	0.01	2011	BANDINI LG
5	0.01	2019	LOVE MI
5	0.01	2021	WANG J
5	0	2015	WINGATE M
5	0	2021	NEEDHAM BD
5	0	2013	QIN JJ
5	0	2021	SILVERMAN JL
5	0	2019	BILBO SD
5	0.03	2018	AHMAD SF
5	0.01	2020	LI L
5	0.01	2014	FOMBONNE E
5	0.01	2021	INOUE R
5	0	2014	MEYER U
5	0.01	2017	PARRACHO H M R T
5	0.03	2013	COLE JR
4	0.02	2019	XU GF
4	0	2021	ZHENG HF
4	0	2018	NAVARRO F
4	0	2021	ASNICAR F
4	0.02	2020	SCHNEIDER CK
4	0.01	2021	DALILE B
4	0	2021	SUN HR
4	0.01	2021	ZHOU H
4	0	2017	**ASSOCIATIONAP
4	0.01	2020	SARKAR A
4	0.02	2014	MACFABE DERRICK
4	0	2021	WANG Q
4	0	2020	MARI-BAUSET S
4	0.04	2010	CLAYTON TA
4	0.03	2017	DIEME B
4	0.01	2021	ROSE DR
4	0.19	2013	BAIO JON
4	0.01	2020	RHEE SH
4	0	2011	NIEHUS R
4	0.01	2021	MALLICK H
4	0.03	2021	VALLES-COLOMER M
4	0	2021	LI H
4	0.09	2011	ALBERTI A
4	0	2020	LI Q
4	0.02	2017	EMANUELE E
4	0	2010	CHUGANI DC
4	0.01	2021	AVERINA OV
4	0.02	2021	SANCTUARY MR
4	0.02	2021	CHRISTENSEN DL
4	0	2019	SINISCALCO D
4	0.01	2021	HO LKH
4	0.01	2021	PARKS DH
4	0	2021	CLARKE G
4	0	2019	BJORKLUND G
4	0	2020	SHAABAN SY
4	0	2020	OMAHONY SM
3	0	2020	RUSKIN DN
3	0.01	2021	AHMED SA
3	0.03	2021	KANDEEL WA
3	0	2020	DE VADDER F
3	0.01	2018	GESCHWIND DH
3	0	2020	ANDREWS S
3	0.02	2014	KIM KC
3	0.01	2021	CAO X
3	0.01	2017	KIM JW
3	0.02	2020	NOTO A
3	0	2018	HOOPER LV
3	0	2020	FILE SE
3	0	2020	CHONG J
3	0	2021	BREIMAN L
3	0.03	2012	CHEZ MG
3	0.01	2020	ARGOU-CARDOZO ISADORA
3	0	2021	NIU MM
3	0	2021	LIU F
3	0.01	2018	TAKUMA K
3	0.01	2021	LIU J
3	0	2019	ARNDT TL
3	0.05	2017	ONORE CE
3	0	2021	DROSSMAN DA
3	0.01	2022	LIANG YJ
3	0.01	2020	MALKOVA NV
3	0	2020	MOHAMADKHANI ASHRAF
3	0	2019	WANG F
3	0	2016	KESLI RECEP
3	0.01	2018	CANANI RB
3	0.01	2020	GOTHAM K
3	0	2020	DOENYAS C
3	0	2021	NAVIAUX JC
3	0	2021	KATOH K
3	0	2020	PATUSCO R
3	0	2019	ZWAIGENBAUM L
3	0	2021	HE Y
3	0.01	2019	[ANONYMOUS]
3	0.02	2021	KOSTIC AD
3	0	2020	LEY RE
3	0	2019	ZABLOTSKY BENJAMIN
3	0	2019	YATSUNENKO T
3	0	2021	GEERLINGS SY
3	0.03	2007	KONSTANTAREAS MM
3	0	2020	MOUSAIN-BOSC M
3	0.01	2021	MARTIN CR
3	0	2021	MESSAOUDI M
3	0	2021	BAI D
3	0	2020	FILIPEK PA
3	0.01	2021	MAVEL S
3	0.01	2017	ATARASHI K
3	0	2020	KUMAR H
3	0	2020	SATO K
3	0.01	2019	OKADA K
3	0	2020	BARRETT E
3	0.03	2021	DOERNBERG E
3	0.01	2020	PASCUCCI T
3	0	2021	AGUS A
3	0	2020	FRUSTACI A
3	0	2018	SLATTERY J
3	0	2019	EDMONSON C
3	0.01	2020	GORA B
3	0	2020	IOVENE MR
3	0	2019	CHOI J
3	0	2019	KIRSTEN TB
3	0	2020	JOHNSON CP
3	0	2021	MILANI C
3	0	2021	CARLSON AL
3	0	2019	CONSTANTINO JN
3	0	2019	WHO
3	0	2014	DSOUZA A
3	0.02	2008	HERBERT MR
3	0	2018	HORVATH KAROLY
3	0	2021	R CORE TEAM
3	0.02	2021	LYTE M
3	0.01	2018	DAVID LA
3	0	2014	ROULLET FI
3	0	2021	FRANZOSA EA
2	0	2018	CDC
2	0	2010	LEVY SE
2	0	2011	RIMLAND B
2	0	2016	BELL JG
2	0	2017	MCDONALD D
2	0	2022	LI XH
2	0	2019	BOURGERON T
2	0.01	2016	MELNYK S
2	0	2019	BORODY TJ
2	0	2022	AYABE T
2	0.07	2010	ALTSCHUL SF
2	0	2014	PHIEL CJ
2	0	2017	PAGAN C
2	0	2014	AMMINGER GP
2	0	2016	SWEETEN TL
2	0	2013	DETHLEFSEN L
2	0	2014	TENK CM
2	0	2015	RINTTILA T
2	0	2022	LANGMEAD B
2	0	2014	EMOND P
2	0	2002	WAKEFIELD AJ
2	0	2022	GUO PT
2	0	2017	CAREAGA M
2	0	2022	CRISTIANO C
2	0	2017	ANGELIDOU A
2	0	2017	HUTTENHOWER C
2	0	2014	TJELLSTROM B
2	0.01	2018	BAUMAN ML
2	0.02	2017	NEWELL C
2	0.01	2016	SEKIROV I
2	0	2018	DEN BESTEN G
2	0	2013	WYATT I
2	0	2019	ARES AM
2	0.03	2017	HYMAN SL
2	0	2022	BERMUDEZ-MARTIN P
2	0	2019	BRANISTE V
2	0	2017	COOK EDWIN H
2	0	2014	PETTENUZZO LF
2	0	2018	FRANK DN
2	0	2018	DAGHESTANI MH
2	0.02	2018	DE LA FUENTE-NUNEZ C
2	0	2016	RUGGERI B
2	0	2022	DING X
2	0	2022	FISCHER M
2	0	2017	LOZUPONE C
2	0	2019	BOKULICH NA
2	0	2018	CRAWLEY JN
2	0	2014	LYNN DA
2	0	2012	SCHLOSS PD
2	0	2011	WARING R H
2	0	2022	CHEN KN
2	0	2017	BOLTE S
2	0	2013	MERRIGAN M
2	0	2016	WATANABE K
2	0	2018	DEPINO AM
2	0	2022	ABUAISH S
2	0	2022	ANGOA-PEREZ MARIANA
2	0	2022	BITAR T
2	0	2022	LIU JB
2	0	2014	INOUE D
2	0	2014	BAHARNOORI M
2	0	2022	EL-OSTA A
2	0	2022	LI Y
2	0	2022	LO SC
2	0	2014	NOUEL D
2	0.01	2013	ANDERSON MJ
2	0	2014	ZHANG X
2	0.01	2016	RUTTER M
2	0	2018	CRUMEYROLLE-ARIAS M
2	0.02	2017	HEO Y
2	0	2016	OHTSUKI S
2	0	2022	KELLY JR
2	0	2017	ALABDALI A
2	0	2014	DUFOUR-RAINFRAY D
2	0	2017	OKSANEN J
2	0	2000	BRYSON SE
2	0.04	2019	ARENTSEN TIM
2	0	2017	GIULIVI C
2	0	2022	COURCHESNE E
2	0	2014	NGUYEN NHT
2	0	2022	KAIDANOVICH-BEILIN O
2	0	2019	BAILEY A
2	0	2014	SZATMARI P
2	0	2011	WHITE JF
2	0	2022	CANI PD
2	0	2013	MACFARLANE S
2	0	2016	CUMMINGS JH
2	0	2018	BONDER MJ
2	0	2022	FRIARD O
2	0	2022	LEE J
2	0	2014	CHRISTENSEN J
2	0	2014	GARBETT KA
2	0.01	2017	FURUTA GT
2	0	2014	SMITH SEP
2	0	2016	VAN DE SANDE MMH
2	0.01	2011	TORRENTE F
2	0	2014	DRUDE S
2	0	2014	HOWLAND JG
2	0	2022	BEVINS CL
2	0.02	2018	BOURASSA MW
2	0	2013	SALAZAR N
2	0	2022	GARCIA-GUTIERREZ E
2	0.12	2010	ALDRED S
2	0	2022	AL-AYADHI L
2	0	2014	WEINSTOCK M
2	0	2014	PEARL PL
2	0.02	2017	MOY SS
2	0	2014	GOEHLER LE
2	0	2013	LARSEN N
2	0	2014	WALKER AK
2	0	2017	BOCCUTO L
2	0.02	2011	BIRKETT AM
2	0	2019	BELKAID Y
2	0	2000	EAVES LC
2	0	2016	GRIFFITHS R
2	0	2019	ADAMS J
2	0	2017	NEUFELD KM
1	0	2010	CHAUHAN ABHA
1	0	2010	DIAZ E
1	0	2012	BUSSE H-J
1	0	2015	ALCANTARA CS
1	0	2007	ROSSENEU SLM
1	0	2000	PICKETT J
1	0	2011	BUNING C
1	0.01	2007	ANDREWS N
1	0.01	2007	AUDHYA T
1	0	2015	ALLCHIN RE
1	0	2007	MAHAFFEY KR
1	0.01	2013	AL-MOSALEM OA
1	0	2010	DROUAULT-HOLOWACZ S
1	0.06	2016	ABRUZZO PM
1	0	2002	AHN MY
1	0	2015	BALCOMBE JP
1	0	2007	HOLMES AS
1	0	2012	BIRD AR
1	0	2016	AGRAWAL S
1	0	2007	BERNARD S
1	0.01	2013	ARAGHI-NIKNAM M
1	0	2015	BAIROCH A
1	0	2000	GIULIANO M
1	0	2002	DELLIPIANI AW
1	0	2007	BURBACHER TM
1	0	2012	BRENT W
1	0	2000	HENTGES DJ
1	0	2010	*IACC
1	0	2007	STEHR-GREEN P
1	0.11	2016	ABIDIN RR
1	0	2012	AZIZ Q
1	0	2010	CHAO A
1	0	2011	BEN-AMOR K
1	0	2000	BURR DH
1	0.02	2005	AMANN RI
1	0	2005	LANGENDIJK PS
1	0	2008	SCHIEVE L A
1	0	2011	CHANG R
1	0	2007	RATCLIFFE HE
1	0	2015	BASTA-KAIM A
1	0	2005	HATHEWAY CL
1	0	2002	ELSDEN SR
1	0	2010	*HSPH
1	0	2002	FLAVELL RA
1	0	2012	CAMPBELL IM
1	0	2016	**CLINICALANDLABORATORYSTANDARDSINSTITUTE
1	0	2000	BENNO Y
1	0	2010	BAILEY MT
1	0	2007	NEEDLEMAN HL
1	0	2010	DYCHES TT
1	0.01	2015	ARGYROPOULOS A
1	0	2015	BAYER TA
1	0	2000	LITTMAN GS
1	0	2007	BALLATORI N
1	0	2000	FRETER R
1	0	2007	ROWLAND IR
1	0	2012	ARANA A
1	0	2015	AL-YAFEE YA
1	0	2002	FURLANO RI
1	0	2002	DRASAR BS
1	0	2015	BARRY RJ
1	0	2005	MANZ W
1	0	2002	ADAMS RB
1	0	2002	BARKHUDARYAN N
1	0	2012	ADAMS RJ
1	0	2000	ELLISPEGLER RB
1	0	2014	**STANDINGCOMMITTEEONTHESCIENTIFICEVALUATIONOFDIETARYREFERENCEINTAKESFNBINSTITUTEOFMEDICINE
1	0	2013	BANSAL T
1	0	2012	BULL GILLIAN
1	0	2012	BOLLARD ME
1	0	2013	ABDALLAH MW
1	0	2011	COLLADO MC
1	0	2015	BATES D
1	0	2011	BREAKEY J
1	0.04	2000	*AM PSYCH ASS
1	0	2011	BALAKRISHNAN A
1	0	2010	BRUDNAK MA
1	0	2000	BUGGY BP
1	0	2011	BRIGHT DA
1	0	2011	COHEN IL
1	0	2015	ANDERSON GM
1	0	2011	CAFARO V
1	0	2005	WING L
1	0	2008	WEBER DJ
1	0	2010	DOWD SF
1	0	2012	CAMM EL
1	0	2010	DOWD SE
1	0	2015	ARPAIA N
1	0	2000	MATA LJ
1	0	2012	BUYSKE S
1	0	2011	BRODY TOM
1	0	2002	DUNN AJ
1	0.04	2000	ALPERN G
1	0	2012	BLAU N
1	0	2005	BROOK I
1	0.01	2013	BABIZHAYEV MA
1	0	2002	CAO LG
1	0.05	2016	AL-AYADHI LY
1	0	2005	HARMSEN HERMIE JM
1	0	2013	ANDRES C
1	0	2013	AFAF K
1	0	2005	GIBSON GR
1	0	2007	NATAF R
1	0	2011	ARAKI Y
1	0	2007	HVIID A
1	0	2000	BRISTOL MM
1	0	2000	CONWAY PL
1	0	2007	GEIER DA
1	0	2007	GEIER D
1	0	2000	MONTECUCCO C
1	0	2002	ABDULLA M
1	0	2015	AUYEUNG B
1	0	2002	CORRODI P
1	0	2000	BOHNHOFF M
1	0	2011	CERINI C
1	0	2016	AGIRBASLI H
1	0.03	2008	BETTIN K
1	0	2015	BARANEK GT
1	0	2012	BRADSTREET JJ
1	0.02	2005	BAIRD G
1	0.11	2016	ACHENBACH TM RESCORLA LA
1	0	2015	ALZOUBI KH
1	0	2002	FRANKLIN MA
1	0	2011	BUSHARA KO
1	0.04	2010	ARNOLD GL
1	0	2010	CLOAREC O
1	0	2002	BENLOUNES N
1	0	2000	KANNER L
1	0	2002	GORBACH SL
1	0	2010	BACKHED F
1	0.04	2000	BARZA M
1	0	2007	EIDE R
1	0	2002	GUPTA S
1	0	2015	ACHENBACH TM
1	0	2002	BREGENHOLT S
1	0	2010	ACOSTA-MARTINEZ V
1	0	2002	GEORGE WL
1	0	2000	CHERINGTON M
1	0	2005	MCCARTNEY AL
1	0	2005	FRANKS AH
1	0	2002	CORFIELD AP
1	0	2008	MULLIGAN ME
1	0	2011	BARROS R
1	0	2007	GEIER DAVID A
1	0.13	2016	AL-LAHHAM S
1	0	2010	BOYLE RJ
1	0	2002	FORDTRAN JS
1	0	2011	COLLIN DP
1	0.04	2010	**AMERICANPSYCHIATRICASSOCIATIONAMERICANPSYCHIATRICASSOCIATIONTASKFORCEONDSM-IV
1	0	2015	BARTLETT JG
1	0.04	2010	ANGLEY M
1	0	2011	CARLTON RM
1	0	2015	AMIN KA
1	0	2007	MADSEN KM
1	0	2011	ARGAO EA
1	0	2013	AMARAL FA
1	0	2007	GEIER MR
1	0	2007	PALMER RF
1	0	2015	ANDERL JN
1	0	2007	IP P
1	0	2012	**CENTERSFORDISEASECONTROL
1	0	2013	**APA(AMERICANPSYCHIATRICASSOCIATION)
1	0	2012	CHANEY AL
1	0.01	2015	AZARBAR A
1	0	2005	KNIVSBERG AM
1	0.01	2013	AITKEN RJ
1	0.05	2016	AKBAR AN
1	0	2000	KELLY CP
1	0	2011	ARIJS I
1	0	2007	HALEY BE
1	0	2002	COOK EH

## Sheet: keywords
count	centrality	year	keyword
144	0.2	2002	autism spectrum disorder
132	0.03	2010	gut microbiota
93	0.25	2000	children
47	0.18	2013	brain
31	0.47	2011	behavior
30	0.12	2011	propionic acid
30	0	2008	microbiota
22	0.22	2011	chain fatty acid
20	0.15	2005	fece
19	0.1	2007	health
18	0.08	2012	bacteria
18	0.01	2016	gastrointestinal symptom
17	0.01	2010	symptom
17	0.12	2010	oxidative stress
16	0.06	2016	social behavior
15	0.03	2016	dysfunction
15	0.12	2016	inflammation
14	0.12	2014	abnormality
13	0.06	2013	autism
13	0.01	2018	mouse model
13	0.03	2013	prevalence
12	0.08	2010	acid
12	0.14	2012	association
11	0.15	2011	deficit
11	0.03	2014	animal model
10	0.13	2010	identification
9	0.01	2013	diversity
9	0.13	2014	expression
8	0.04	2007	exposure
8	0.03	2018	gastrointestinal microbiota
8	0.02	2010	rat
8	0.09	2016	axi
8	0.13	2002	amino acid
7	0.1	2014	brain development
7	0	2011	diagnosis
7	0.11	2012	infection
7	0.18	2013	activation
7	0.07	2005	onset autism
7	0.03	2015	intestinal microbiota
6	0.08	2014	pathogenesis
6	0.03	2020	gut-brain axi
6	0.12	2007	disorder
6	0.03	2018	16s rrna
6	0.02	2019	risk
6	0.15	2012	gastrointestinal dysfunction
6	0.14	2014	cytokine
6	0.02	2016	disease
6	0.01	2012	individual
6	0.08	2018	diet
5	0.02	2015	gene
5	0	2012	flora
5	0.09	2013	pregnancy
5	0.12	2014	biomarker
5	0.01	2020	akkermansia muciniphila
5	0.07	2002	serotonin
5	0.09	2013	model
5	0.08	2005	clostridia
5	0.01	2014	short chain fatty acid
5	0.02	2013	metabolism
5	0	2016	fatty acid
5	0.01	2014	valproic acid
4	0.04	2014	gene expression
4	0.04	2017	cell
4	0.02	2010	irritable bowel syndrome
4	0	2017	brain axi
4	0.03	2013	product
4	0.02	2018	adolescent
4	0.07	2011	inflammatory bowel disease
4	0.02	2020	food selectivity
4	0.03	2019	stress
4	0.03	2011	excretion
3	0.06	2019	anxiety
3	0.04	2018	alzheimers disease
3	0.01	2010	probiotics
3	0	2013	mouse
3	0.01	2020	microbiota-gut-brain axi
3	0	2012	gaba
3	0.1	2017	blood brain barrier
3	0.04	2017	adolescent rats relevance
3	0	2020	united states
3	0	2020	population
3	0	2021	obesity
3	0.01	2015	fecal microbiota
3	0	2011	barrier
3	0	2000	mice
3	0.01	2019	prenatal exposure
3	0.08	2002	mercury
3	0.01	2019	gastrointestinal problem
3	0	2021	metabolite
3	0.01	2020	microglia
2	0.01	2016	btbr mouse
2	0.08	2014	bacterial endotoxin
2	0.03	2012	campylobacter
2	0.02	2020	hospitalization
2	0	2017	community
2	0.03	2014	rodent model
2	0	2017	receptor
2	0.04	2002	antigen
2	0.05	2021	permeability
2	0	2020	metabolomics
2	0.01	2014	docosahexaenoic acid
2	0	2021	immune
2	0	2019	leaky gut
2	0.07	2019	developmental disability
2	0	2019	immune response
2	0	2020	butyrate
2	0.04	2002	methylation
2	0	2020	selectivity
2	0	2021	asd
2	0	2021	fecal microbiota transplantation
2	0.02	2014	acetylcholine
2	0	2020	tryptophan metabolism
2	0	2020	system
2	0.01	2020	aged 8 year
2	0.04	2017	beta2 toxin
2	0.05	2012	crohns disease
2	0.01	2019	therapy
2	0.02	2016	autism spectrum disorders (asd)
2	0.01	2016	adult
2	0.04	2021	spectrum
2	0.03	2022	paneth cell
2	0	2021	mechanism
2	0	2021	phenotype
2	0	2018	sodium butyrate
2	0.11	2020	maternal infection
2	0.03	2011	gutmicrobiota
2	0	2019	co-occurring condition
2	0	2021	sequence
2	0	2021	btbr mice
2	0.05	2020	short-chain fatty acid
2	0	2019	neuroinflammation
2	0	2018	intestinal barrier
2	0.06	2010	bacterial diversity
2	0.01	2017	quantitation
2	0	2018	bifidobacterium longum
2	0	2019	aberrant behavior checklist
2	0.02	2021	tryptophan
2	0	2020	microbiome
2	0	2020	nitric oxide
2	0.06	2019	anti-bacterial agent
2	0	2019	pathway
2	0.01	2021	cognition
2	0	2021	repetitive behavior
2	0	2020	modulation
2	0	2019	mutation
2	0.09	2020	chemokine
2	0	2021	database
2	0	2022	maternal diabete
2	0.02	2021	ecology
2	0.03	2018	benefit
2	0.02	2017	ulcerative coliti
2	0	2019	emerging role
2	0.02	2018	autistic spectrum disorder
2	0.01	2016	assay
2	0	2018	host
2	0.06	2011	gut flora
2	0	2014	prenatalexposure
2	0	2011	regressive autism
2	0	2020	prefrontal cortex
2	0	2020	strain
2	0	2019	response
2	0.01	2021	rat model
2	0.07	2021	frontal cortex
2	0.02	2014	maternal immune activation
2	0.02	2019	abdominal pain
2	0	2019	astrocyte
2	0.01	2020	11 site
2	0.11	2018	altered gut microbiota
2	0	2011	mucin
1	0	2018	bowel
1	0	2017	bacterial
1	0	2018	bifidobacterium
1	0	2013	damage
1	0	2011	genetics
1	0	2000	d lactic acidosis
1	0	2019	amyloid precursor protein
1	0	2012	hydroxybenzoic acid
1	0	2012	p coumaric acid
1	0	2020	anorexia nervosa
1	0	2021	acetogenicbacterium
1	0	2010	trial
1	0	2010	microbial diversity
1	0.01	2019	balance
1	0	2017	cytokine profile
1	0	2010	fecal microflora
1	0.01	2019	apoptosis
1	0	2014	fetal braindevelopment
1	0	2018	absence
1	0.01	2011	chronic diarrhea
1	0.01	2007	blood
1	0	2011	isomaltase gene expression
1	0.01	2018	barrier function
1	0.01	2007	biliary secretion
1	0	2015	epilepsy
1	0	2017	chromatography
1	0	2012	double blind
1	0	2014	body weight regulation
1	0	2011	dietary intervention
1	0	2002	necrosis factor alpha
1	0	2005	in situ hybridization
1	0	2019	16s sequencing
1	0	2002	small intestine
1	0	2019	3 phenylpropionate catabolism
1	0	2017	bile acid
1	0	2012	chlorogenic acid
1	0	2013	search
1	0.01	2014	analog
1	0	2002	infant
1	0.03	2019	anxiety-like behavior
1	0	2015	adultrat
1	0	2018	autism biomarker
1	0	2014	cresylsulphate
1	0	2021	aminoacid metabolite
1	0	2010	pattern recognition
1	0	2021	16s v4 sequencing
1	0	2022	brain-gut axis (bga)
1	0.01	2002	degradation
1	0	2002	time course
1	0	2017	dendritic cell
1	0	2000	intestinal microflora
1	0	2020	16s rrna sequence
1	0	2002	blood mononuclear cell
1	0	2014	anxiety like behavior
1	0	2015	bifidobacteria
1	0.01	2022	btbr mouse model
1	0.01	2011	immunoglobulin a
1	0	2017	childhood
1	0	2007	metal
1	0	2022	bias
1	0.01	2002	bacterial flora
1	0	2007	thimerosal containing vaccine
1	0.05	2020	agreement
1	0	2013	dipeptide
1	0	2017	colon
1	0	2002	innate immunity
1	0	2014	comet dna assay
1	0	2016	adhesion
1	0	2002	t cell
1	0.05	2017	blood serotonin level
1	0	2010	liquid chromatography
1	0	2016	3 nitropropionic acid
1	0	2014	cancer
1	0.01	2016	central nervous system
1	0	2002	induced enterocolitis syndrome
1	0	2016	antioxidant
1	0	2016	bee pollen
1	0.01	2016	comb. nov
1	0	2016	brain serotonin
1	0	2014	chainfatty acid
1	0	2012	beta alanine
1	0	2017	extracellular vesicle
1	0	2018	bdnfsignalling pathway
1	0	2016	caspase 3
1	0	2000	spectrum parenteral antibiotics
1	0	2011	phenol
1	0	2013	glutathione
1	0	2014	aminomalonic acid
1	0	2013	clindamycin
1	0	2017	clostridium perfringen
1	0	2021	amino acids profile
1	0	2016	carrier
1	0	2018	1st year
1	0	2000	fecal flora
1	0	2012	faecal microbiota
1	0	2017	autistic children
1	0	2021	absence epilepsy
1	0	2000	colonizationresistance
1	0	2010	parkinsons disease
1	0	2011	pervasivedevelopmental disorder
1	0	2019	adjustment
1	0	2022	autonomic nervous system (ans)
1	0	2016	caspase
1	0	2014	deficiency
1	0	2018	autism spectrum disorders(asd)
1	0	2020	amino acid metabolism
1	0	2013	carnosine
1	0	2015	histone deacetylase
1	0	2017	bacteria-derived ev
1	0	2002	molecular mechanism
1	0	2012	anaerobic bacteria
1	0.02	2020	age
1	0	2002	overgrowth
1	0	2014	glutathione redoximbalance
1	0	2002	retracted article. see
1	0	2018	beta2 toxin gene
1	0	2022	citrobacter rodentium
1	0	2010	tag encoded flx
1	0	2019	bacteroide
1	0	2007	methylmercury
1	0	2011	colonic microbiota
1	0	2012	fermentation
1	0	2015	dietary regimen
1	0.02	2021	alpha diversity
1	0.03	2019	2d-cellular automata
1	0.01	2016	cxcl10
1	0	2020	amino acid biosynthesis
1	0	2010	microbial co-metabolite
1	0	2019	autistic disorder
1	0	2018	acetone
1	0.01	2016	cerebrospinal fluid
1	0	2020	antimicrobial resistance
1	0	2012	p cresol
1	0	2021	a(2)
1	0	2011	organic contaminant
1	0.02	2022	clostridium
1	0	2017	extracellular membranevesicle
1	0	2022	ambient pm2.5
1	0	2017	cd38
1	0	2019	app processing
1	0	2021	adenosine triphosphate
1	0	2017	clinical trial
1	0	2013	antioxidant activity
1	0	2021	16 s rdna
1	0	2008	hand
1	0	2020	antibiotic resistance gene
1	0	2014	growth factor
1	0.01	2018	bacterial overgrowth
1	0	2018	blind clinical trial
1	0	2015	attentiondeficit hyperactivity disorder
1	0.02	2020	adult zebrafish
1	0	2022	colonization
1	0	2021	16s rrna genesequencing
1	0.01	2011	fecal lactoferrin
1	0	2012	ammonia lyase
1	0	2000	coliti
1	0	2002	dietary protein intolerance (dpi)
1	0	2022	codon usage
1	0	2021	16s rrna gene
1	0	2018	autism spectrumdisorder
1	0	2011	efficacy
1	0	2018	additional evidence
1	0.01	2010	health care
1	0	2017	differentiation
1	0	2013	rats relevance
1	0.01	2021	allergic disease
1	0.02	2021	absorption
1	0	2022	bacterial metabolite
1	0	2010	plasma
1	0	2000	infancy
1	0	2022	causal relationship
1	0	2013	histidine
1	0	2022	accurate
1	0	2020	adaptive functioning
1	0	2000	botulism
1	0.01	2021	alignment
1	0	2011	hair
1	0	2015	kindling prone
1	0	2015	growth
1	0	2019	abnormal motor behavior
1	0	2008	difficile
1	0	2015	increase
1	0	2002	myelin basic protein
1	0	2016	autismspectrum disorder
1	0	2019	angelman syndrome
1	0	2010	metabolic phenotype
1	0	2014	arachidonic acid
1	0	2021	acyl carnitine
1	0	2010	metabolic profiling
1	0.01	2014	calcium
1	0.01	2014	1
1	0	2017	clostridium difficile
1	0	2012	gut bacteria
1	0	2022	afferent neuron
1	0	2018	asthma
1	0.02	2010	complex i
1	0.01	2007	chloride
1	0	2018	autoimmune disease
1	0	2021	adult autism spectrumdisorder
1	0	2021	alpha lactalbumin increase
1	0	2016	amphotericin b
1	0	2013	epidemiology
1	0	2005	oligonucleotide probe
1	0	2011	microbialcommunity

## Sheet: keyword clusters
cluster ID	size	sihouette	year
0	36	0.933	2017
1	35	0.945	2010
2	34	0.756	2016
3	30	0.943	2011
4	28	0.992	2014
5	26	0.795	2017
6	25	0.994	2006
7	24	0.866	2011
8	21	0.944	2011
9	21	0.88	2017
10	20	0.942	2016
11	17	0.956	2018
12	17	1	2017
13	15	0.995	2018

## Sheet: co-cited references
count	中心性	year	co-cited reference
81	0.02	2013	Hsiao EY, 2013, CELL, V155, P1451, DOI 10.1016/j.cell.2013.11.024
80	0.06	2013	De Angelis M, 2013, PLOS ONE, V8, P0, DOI 10.1371/journal.pone.0076993
68	0.18	2013	Kang DW, 2013, PLOS ONE, V8, P0, DOI 10.1371/journal.pone.0068322
62	0.08	2015	Tomova A, 2015, PHYSIOL BEHAV, V138, P179, DOI 10.1016/j.physbeh.2014.10.033
57	0.06	2017	Strati F, 2017, MICROBIOME, V5, P0, DOI 10.1186/s40168-017-0242-1
56	0.37	2011	Adams JB, 2011, BMC GASTROENTEROL, V11, P0, DOI 10.1186/1471-230X-11-22
53	0.01	2017	Kang DW, 2017, MICROBIOME, V5, P0, DOI 10.1186/s40168-016-0225-7
48	0.15	2010	Finegold SM, 2010, ANAEROBE, V16, P444, DOI 10.1016/j.anaerobe.2010.06.008
40	0.01	2019	Sharon G, 2019, CELL, V177, P1600, DOI 10.1016/j.cell.2019.05.004
39	0.01	2017	Vuong HE, 2017, BIOL PSYCHIAT, V81, P411, DOI 10.1016/j.biopsych.2016.08.024
37	0.22	2014	McElhanon BO, 2014, PEDIATRICS, V133, P872, DOI 10.1542/peds.2013-3995
34	0.22	2011	Williams BL, 2011, PLOS ONE, V6, P0, DOI 10.1371/journal.pone.0024585
32	0.01	2016	Buffington SA, 2016, CELL, V165, P1762, DOI 10.1016/j.cell.2016.06.001
30	0.02	2018	Kang DW, 2018, ANAEROBE, V49, P121, DOI 10.1016/j.anaerobe.2017.12.007
29	0	2018	Baio J, 2018, MMWR SURVEILL SUMM, V67, P1, DOI 10.15585/mmwr.ss6706a1
28	0.29	2011	Wang L, 2011, APPL ENVIRON MICROB, V77, P6718, DOI 10.1128/AEM.05212-11
26	0.01	2014	de Theije CGM, 2014, BRAIN BEHAV IMMUN, V37, P197, DOI 10.1016/j.bbi.2013.12.005
25	0.26	2012	Williams BL, 2012, MBIO, V3, P0, DOI 10.1128/mBio.00261-11
25	0.04	2012	Wang L, 2012, DIGEST DIS SCI, V57, P2096, DOI 10.1007/s10620-012-2167-7
25	0.02	2019	Liu FT, 2019, TRANSL PSYCHIAT, V9, P0, DOI 10.1038/s41398-019-0389-6
24	0.03	2014	Chaidez V, 2014, J AUTISM DEV DISORD, V44, P1117, DOI 10.1007/s10803-013-1973-x
24	0.02	2019	Fattorusso A, 2019, NUTRIENTS, V11, P0, DOI 10.3390/nu11030521
24	0.02	2019	Kang DW, 2019, SCI REP-UK, V9, P0, DOI 10.1038/s41598-019-42183-0
23	0.02	2017	Li QR, 2017, FRONT CELL NEUROSCI, V11, P0, DOI 10.3389/fncel.2017.00120
23	0	2018	Coretti L, 2018, FRONT MICROBIOL, V9, P0, DOI 10.3389/fmicb.2018.03146
22	0.15	2013	Wang L, 2013, MOL AUTISM, V4, P0, DOI 10.1186/2040-2392-4-42
22	0.03	2011	MacFabe DF, 2011, BEHAV BRAIN RES, V217, P47, DOI 10.1016/j.bbr.2010.10.005
21	0.08	2012	MacFabe Derrick F, 2012, Microbial Ecology in Health and Disease, V23, P19260, DOI 10.3402/mehd.v23i0.19260
20	0.15	2010	de Magistris L, 2010, J PEDIATR GASTR NUTR, V51, P418, DOI 10.1097/MPG.0b013e3181dcc4a5
20	0.09	2012	Cryan JF, 2012, NAT REV NEUROSCI, V13, P701, DOI 10.1038/nrn3346
20	0.07	2014	Desbonnet L, 2014, MOL PSYCHIATR, V19, P146, DOI 10.1038/mp.2013.65
20	0.07	2017	Luna RA, 2017, CELL MOL GASTROENTER, V3, P218, DOI 10.1016/j.jcmgh.2016.11.008
20	0.04	2013	Langille MGI, 2013, NAT BIOTECHNOL, V31, P814, DOI 10.1038/nbt.2676
20	0.02	2017	Ding HT, 2017, J AUTISM DEV DISORD, V47, P480, DOI 10.1007/s10803-016-2960-9
20	0	2019	Liu SM, 2019, SCI REP-UK, V9, P0, DOI 10.1038/s41598-018-36430-z
19	0.04	2015	Son JS, 2015, PLOS ONE, V10, P0, DOI 10.1371/journal.pone.0137725
19	0.03	2017	Golubeva AV, 2017, EBIOMEDICINE, V24, P166, DOI 10.1016/j.ebiom.2017.09.020
19	0.01	2019	Sgritta M, 2019, NEURON, V101, P246, DOI 10.1016/j.neuron.2018.11.018
18	0.08	2013	**AmericanPsychiatricAssociation, 2013, DIAGNOSTIC STAT MANU, V5th ed., P0, DOI 10.1176/appi.books.9780890425596
18	0.08	2005	Parracho HMRT, 2005, J MED MICROBIOL, V54, P987, DOI 10.1099/jmm.0.46101-0
18	0.06	2012	Gondalia SV, 2012, AUTISM RES, V5, P419, DOI 10.1002/aur.1253
17	0.01	2018	Zhang MX, 2018, SCI REP-UK, V8, P0, DOI 10.1038/s41598-018-32219-2
17	0.01	2015	MacFabe Derrick F, 2015, Microbial Ecology in Health and Disease, V26, P28177, DOI 10.3402/mehd.v26.28177
16	0.18	2012	Finegold SM, 2012, ANAEROBE, V18, P260, DOI 10.1016/j.anaerobe.2011.12.018
16	0.05	2011	Heijtza RD, 2011, P NATL ACAD SCI USA, V108, P3047, DOI 10.1073/pnas.1010529108
16	0.04	2012	Thomas RH, 2012, J NEUROINFLAMM, V9, P0, DOI 10.1186/1742-2094-9-153
16	0.02	2019	Ma BJ, 2019, FRONT CELL INFECT MI, V9, P0, DOI 10.3389/fcimb.2019.00040
15	0.1	2010	Buie T, 2010, PEDIATRICS, V125, P0, DOI 10.1542/peds.2009-1878C
15	0.07	2011	Hallmayer J, 2011, ARCH GEN PSYCHIAT, V68, P1095, DOI 10.1001/archgenpsychiatry.2011.76
15	0.03	2007	MacFabe DF, 2007, BEHAV BRAIN RES, V176, P149, DOI 10.1016/j.bbr.2006.07.025
15	0.03	2019	Srikantha P, 2019, INT J MOL SCI, V20, P0, DOI 10.3390/ijms20092115
15	0.03	2015	De Angelis M, 2015, GUT MICROBES, V6, P207, DOI 10.1080/19490976.2015.1035855
15	0.02	2013	Foster JA, 2013, TRENDS NEUROSCI, V36, P305, DOI 10.1016/j.tins.2013.01.005
14	0.02	2019	Wang MB, 2019, MSYSTEMS, V4, P0, DOI 10.1128/mSystems.00321-18
14	0.01	2019	Xu MY, 2019, FRONT PSYCHIATRY, V10, P0, DOI 10.3389/fpsyt.2019.00473
13	0.03	2014	Foley KA, 2014, PLOS ONE, V9, P0
13	0.03	2017	Kim S, 2017, NATURE, V549, P528, DOI 10.1038/nature23910
13	0	2014	Mayer EA, 2014, BIOESSAYS, V36, P933, DOI 10.1002/bies.201400075
12	0.22	2010	Caporaso JG, 2010, NAT METHODS, V7, P335, DOI 10.1038/nmeth.f.303
12	0.19	2011	Altieri L, 2011, BIOMARKERS, V16, P252, DOI 10.3109/1354750X.2010.548010
12	0.06	2015	Yano JM, 2015, CELL, V161, P264, DOI 10.1016/j.cell.2015.02.047
12	0.05	2014	Lai MC, 2014, LANCET, V383, P896, DOI 10.1016/S0140-6736(13)61539-1
12	0.02	2013	Quast C, 2013, NUCLEIC ACIDS RES, V41, P0, DOI 10.1093/nar/gks1219
12	0.02	2014	Borre YE, 2014, TRENDS MOL MED, V20, P509, DOI 10.1016/j.molmed.2014.05.002
12	0.02	2016	Sharon G, 2016, CELL, V167, P915, DOI 10.1016/j.cell.2016.10.027
11	0.16	2013	Frye RE, 2013, TRANSL PSYCHIAT, V3, P0, DOI 10.1038/tp.2012.143
11	0.05	2008	Shultz SR, 2008, NEUROPHARMACOLOGY, V54, P901, DOI 10.1016/j.neuropharm.2008.01.013
11	0.05	2010	Al-Lahham SH, 2010, BBA-MOL CELL BIOL L, V1801, P1175, DOI 10.1016/j.bbalip.2010.07.007
11	0.03	2011	Segata N, 2011, GENOME BIOL, V12, P0, DOI 10.1186/gb-2011-12-6-r60
11	0.03	2015	Rosenfeld CS, 2015, DRUG METAB DISPOS, V43, P1557, DOI 10.1124/dmd.115.063826
11	0.02	2015	Frye Richard E, 2015, Microbial Ecology in Health and Disease, V26, P27458, DOI 10.3402/mehd.v26.27458
11	0.02	2018	Holingue C, 2018, AUTISM RES, V11, P24, DOI 10.1002/aur.1854
11	0	2016	Kratsman N, 2016, NEUROPHARMACOLOGY, V102, P136, DOI 10.1016/j.neuropharm.2015.11.003
11	0	2016	Gevi F, 2016, MOL AUTISM, V7, P0, DOI 10.1186/s13229-016-0109-5
11	0	2012	Coury DL, 2012, PEDIATRICS, V130, P0, DOI 10.1542/peds.2012-0900N
10	0.15	2004	Song YL, 2004, APPL ENVIRON MICROB, V70, P6459, DOI 10.1128/AEM.70.11.6459-6465.2004
10	0.04	2017	Coretti L, 2017, SCI REP-UK, V7, P0, DOI 10.1038/srep45356
10	0.03	2015	Sampson TR, 2015, CELL HOST MICROBE, V17, P565, DOI 10.1016/j.chom.2015.04.011
10	0.02	2017	Fu BQ, 2017, IMMUNITY, V47, P1100
10	0.02	2014	Nankova BB, 2014, PLOS ONE, V9, P0, DOI 10.1371/journal.pone.0103740
10	0.02	2014	Foley KA, 2014, INT J DEV NEUROSCI, V39, P68, DOI 10.1016/j.ijdevneu.2014.04.001
10	0.02	2019	Bolyen E, 2019, NAT BIOTECHNOL, V37, P852, DOI 10.1038/s41587-019-0209-9
10	0.01	2012	Ming X, 2012, J PROTEOME RES, V11, P5856, DOI 10.1021/pr300910n
10	0.01	2011	Finegold SM, 2011, MED HYPOTHESES, V77, P270, DOI 10.1016/j.mehy.2011.04.032
10	0.01	2020	Dan Z, 2020, GUT MICROBES, V11, P1246, DOI 10.1080/19490976.2020.1747329
9	0.07	2016	Choi GB, 2016, SCIENCE, V351, P933, DOI 10.1126/science.aad0314
9	0.02	2018	Pulikkan J, 2018, MICROB ECOL, V76, P1102, DOI 10.1007/s00248-018-1176-2
9	0.02	2012	Ossenkopp KP, 2012, BEHAV BRAIN RES, V227, P134, DOI 10.1016/j.bbr.2011.10.045
9	0.02	2018	Hughes HK, 2018, CURR NEUROL NEUROSCI, V18, P0, DOI 10.1007/s11910-018-0887-6
9	0.01	2016	Mangiola F, 2016, WORLD J GASTROENTERO, V22, P361, DOI 10.3748/wjg.v22.i1.361
9	0.01	2016	Callahan BJ, 2016, NAT METHODS, V13, P581
9	0.01	2013	McMurdie PJ, 2013, PLOS ONE, V8, P0, DOI 10.1371/journal.pone.0061217
9	0.01	2018	Lord C, 2018, LANCET, V392, P508, DOI 10.1016/S0140-6736(18)31129-2
9	0.01	2012	Kohane IS, 2012, PLOS ONE, V7, P0, DOI 10.1371/journal.pone.0033224
9	0	2017	Finegold SM, 2017, ANAEROBE, V45, P133, DOI 10.1016/j.anaerobe.2017.02.008
9	0	2020	Bezawada N, 2020, ANN NUTR METAB, V76, P16, DOI 10.1159/000505363
8	0.15	2008	Finegold SM, 2008, MED HYPOTHESES, V70, P508, DOI 10.1016/j.mehy.2007.07.019
8	0.13	2010	Yap IKS, 2010, J PROTEOME RES, V9, P2996, DOI 10.1021/pr901188e
8	0.07	2014	Gabriele S, 2014, BIOMARKERS, V19, P463, DOI 10.3109/1354750X.2014.936911
8	0.04	2017	Lyall K, 2017, ANNU REV PUBL HEALTH, V38, P81, DOI 10.1146/annurev-publhealth-031816-044318
8	0.04	2011	Bravo JA, 2011, P NATL ACAD SCI USA, V108, P16050, DOI 10.1073/pnas.1102999108
8	0.02	2016	Frye R, 2016, TRANSL PSYCHIAT, V6, P0, DOI 10.1038/tp.2016.189
8	0.02	2016	Muller CL, 2016, NEUROSCIENCE, V321, P24, DOI 10.1016/j.neuroscience.2015.11.010
8	0.01	2012	Onore C, 2012, BRAIN BEHAV IMMUN, V26, P383, DOI 10.1016/j.bbi.2011.08.007
8	0	2015	Foley KA, 2015, BEHAV BRAIN RES, V278, P244, DOI 10.1016/j.bbr.2014.09.032
8	0	2017	Fung TC, 2017, NAT NEUROSCI, V20, P145, DOI 10.1038/nn.4476
8	0	2014	Stilling RM, 2014, GENES BRAIN BEHAV, V13, P69, DOI 10.1111/gbb.12109
7	0.09	2015	Carabotti M, 2015, ANN GASTROENTEROL, V28, P203
7	0.07	2013	Mulle JG, 2013, CURR PSYCHIAT REP, V15, P0, DOI 10.1007/s11920-012-0337-0
7	0.05	2018	Berding K, 2018, FRONT NEUROSCI-SWITZ, V12, P0, DOI 10.3389/fnins.2018.00515
7	0.05	2010	Edgar RC, 2010, BIOINFORMATICS, V26, P2460, DOI 10.1093/bioinformatics/btq461
7	0.03	2015	Mayer EA, 2015, J CLIN INVEST, V125, P926, DOI 10.1172/JCI76304
7	0.03	2015	Bresnahan M, 2015, JAMA PSYCHIAT, V72, P466, DOI 10.1001/jamapsychiatry.2014.3034
7	0.01	2012	Nicholson JK, 2012, SCIENCE, V336, P1262, DOI 10.1126/science.1223813
7	0.01	2012	El-Ansary AK, 2012, J NEUROINFLAMM, V9, P0, DOI 10.1186/1742-2094-9-74
7	0.01	2020	Iglesias-Vazquez L, 2020, NUTRIENTS, V12, P0, DOI 10.3390/nu12030792
7	0	2019	Li N, 2019, GENOM PROTEOM BIOINF, V17, P26, DOI 10.1016/j.gpb.2019.01.002
7	0	2011	Arumugam M, 2011, NATURE, V473, P174, DOI 10.1038/nature09944
6	0.12	2015	Dieme B, 2015, J PROTEOME RES, V14, P5273, DOI 10.1021/acs.jproteome.5b00699
6	0.06	2013	Al-Owain M, 2013, JIMD REP, V7, P63, DOI 10.1007/8904_2012_143
6	0.05	2015	Krajmalnik-Brown Rosa, 2015, Microbial Ecology in Health and Disease, V26, P26914, DOI 10.3402/mehd.v26.26914
6	0.04	2018	Tabouy L, 2018, BRAIN BEHAV IMMUN, V73, P310, DOI 10.1016/j.bbi.2018.05.015
6	0.03	2016	Fiorentino M, 2016, MOL AUTISM, V7, P0, DOI 10.1186/s13229-016-0110-z
6	0.01	2018	Grimaldi R, 2018, MICROBIOME, V6, P0, DOI 10.1186/s40168-018-0523-3
6	0.01	2016	Fulceri F, 2016, DIGEST LIVER DIS, V48, P248, DOI 10.1016/j.dld.2015.11.026
6	0.01	2016	Koh A, 2016, CELL, V165, P1332, DOI 10.1016/j.cell.2016.05.041
6	0.01	2012	Kaluzna-Czaplinska J, 2012, NUTRITION, V28, P124, DOI 10.1016/j.nut.2011.08.002
6	0.01	2011	Critchfield JW, 2011, GASTROENT RES PRACT, V2011, P0, DOI 10.1155/2011/161358
6	0	2020	Lord C, 2020, NAT REV DIS PRIMERS, V6, P0, DOI 10.1038/s41572-019-0138-4
6	0	2014	Hsiao EY, 2014, HARVARD REV PSYCHIAT, V22, P104, DOI 10.1097/HRP.0000000000000029
6	0	2013	Heberling CA, 2013, MED HYPOTHESES, V80, P264, DOI 10.1016/j.mehy.2012.11.044
6	0	2013	Gilbert JA, 2013, CELL, V155, P1446, DOI 10.1016/j.cell.2013.11.035
6	0	2019	Cryan JF, 2019, PHYSIOL REV, V99, P1877, DOI 10.1152/physrev.00018.2018
5	0.17	2006	Adams JB, 2006, BIOL TRACE ELEM RES, V110, P193, DOI 10.1385/BTER:110:3:193
5	0.12	2014	Wingate M, 2014, MMWR SURVEILL SUMM, V63, P0
5	0.06	2008	Adams J B, 2008, Toxicological and Environmental Chemistry, V90, P739, DOI 10.1080/02772240701699294
5	0.04	2011	Bercik P, 2011, NEUROGASTROENT MOTIL, V23, P1132, DOI 10.1111/j.1365-2982.2011.01796.x
5	0.04	2013	Persico AM, 2013, NEUROTOXICOL TERATOL, V36, P82, DOI 10.1016/j.ntt.2012.09.002
5	0.03	2014	David LA, 2014, NATURE, V505, P559, DOI 10.1038/nature12820
5	0.02	2018	Agus A, 2018, CELL HOST MICROBE, V23, P716, DOI 10.1016/j.chom.2018.05.003
5	0.01	2012	Caporaso JG, 2012, ISME J, V6, P1621, DOI 10.1038/ismej.2012.8
5	0	2019	Wang MB, 2019, BRAIN BEHAV IMMUN, V75, P192, DOI 10.1016/j.bbi.2018.10.006
5	0	2014	Love MI, 2014, GENOME BIOL, V15, P0, DOI 10.1186/s13059-014-0550-8
5	0	2013	**AmericanPsychiatricAssociation, 2013, DIAGNOSTIC STAT MANU, V0, P0
5	0	2011	de Theije CGM, 2011, EUR J PHARMACOL, V668, P0, DOI 10.1016/j.ejphar.2011.07.013
5	0	2013	**AmericanPsychiatricAssociation, 2013, DIAGN STAT MAN MENT, V0, P0, DOI 10.1176/appi.books.9780890425596
5	0	2014	Kesli Recep, 2014, J Immunoassay Immunochem, V35, P101, DOI 10.1080/15321819.2013.792834
5	0	2014	De Vadder F, 2014, CELL, V156, P84, DOI 10.1016/j.cell.2013.12.016
5	0	2018	Argou-Cardozo Isadora, 2018, Med Sci (Basel), V6, P0, DOI 10.3390/medsci6020029
4	0.1	2009	Clayton TA, 2009, P NATL ACAD SCI USA, V106, P14728, DOI 10.1073/pnas.0904489106
4	0.09	2009	Collins SM, 2009, GASTROENTEROLOGY, V136, P2003, DOI 10.1053/j.gastro.2009.01.075
4	0.07	2006	Niehus R, 2006, J DEV BEHAV PEDIATR, V27, P0, DOI 10.1097/00004703-200604002-00010
4	0.04	2002	Finegold SM, 2002, CLIN INFECT DIS, V35, P0, DOI 10.1086/341914
4	0.03	2013	Macfabe Derrick, 2013, Glob Adv Health Med, V2, P52, DOI 10.7453/gahmj.2013.089
4	0.03	2013	Boccuto L, 2013, MOL AUTISM, V4, P0, DOI 10.1186/2040-2392-4-16
4	0.02	2019	Kong XJ, 2019, NUTRIENTS, V11, P0, DOI 10.3390/nu11092128
4	0.02	2019	Abdelli LS, 2019, SCI REP-UK, V9, P0, DOI 10.1038/s41598-019-45348-z
4	0.02	2013	Edgar RC, 2013, NAT METHODS, V10, P996
4	0.02	2012	Huttenhower C, 2012, NATURE, V486, P207, DOI 10.1038/nature11234
4	0.02	2012	Atladottir HO, 2012, PEDIATRICS, V130, P0, DOI 10.1542/peds.2012-1107
4	0.01	2015	Kim YS, 2015, BIOL PSYCHIAT, V77, P66, DOI 10.1016/j.biopsych.2014.11.001
4	0.01	2016	Inoue R, 2016, BIOSCI BIOTECH BIOCH, V80, P2450, DOI 10.1080/09168451.2016.1222267
4	0.01	2020	Averina OV, 2020, J MED MICROBIOL, V69, P558, DOI 10.1099/jmm.0.001178
4	0.01	2018	Rose DR, 2018, BRAIN BEHAV IMMUN, V70, P354, DOI 10.1016/j.bbi.2018.03.025
4	0.01	2016	Sampson TR, 2016, CELL, V167, P1469, DOI 10.1016/j.cell.2016.11.018
4	0.01	2018	Shaaban SY, 2018, NUTR NEUROSCI, V21, P676, DOI 10.1080/1028415X.2017.1347746
4	0	2019	Sherwin E, 2019, SCIENCE, V366, P587, DOI 10.1126/science.aar2016
4	0	2009	Campbell DB, 2009, PEDIATRICS, V123, P1018, DOI 10.1542/peds.2008-0819
4	0	2019	Sun HR, 2019, BMC PEDIATR, V19, P0, DOI 10.1186/s12887-019-1896-6
4	0	2013	Clarke G, 2013, MOL PSYCHIATR, V18, P666, DOI 10.1038/mp.2012.77
4	0	2016	Navarro F, 2016, WORLD J GASTROENTERO, V22, P10093, DOI 10.3748/wjg.v22.i46.10093
4	0	2008	Franklin AE, 2008, AM J BIOCH BIOTECHNO, V4, P146, DOI DOI 10.3844/AJBBSP.2008.146.166
4	0	2016	Frye RE, 2016, CLIN MED INSIGHTS-PE, V10, P43, DOI 10.4137/CMPed.S38337
4	0	2007	Adams JB, 2007, J TOXICOL ENV HEAL A, V70, P1046, DOI 10.1080/15287390601172080
4	0	2016	Berding K, 2016, NUTR REV, V74, P723, DOI 10.1093/nutrit/nuw048
4	0	2010	Emanuele E, 2010, NEUROSCI LETT, V471, P162, DOI 10.1016/j.neulet.2010.01.033
4	0	2010	Thomas RH, 2010, J NEUROCHEM, V113, P515, DOI 10.1111/j.1471-4159.2010.06614.x
4	0	2017	Zheng HF, 2017, AMINO ACIDS, V49, P57, DOI 10.1007/s00726-016-2332-y
4	0	2020	Ho LKH, 2020, GUT PATHOG, V12, P0, DOI 10.1186/s13099-020-0346-1
4	0	2012	Baio Jon, 2012, Morbidity and Mortality Weekly Report, V61, P1
4	0	2011	Ashwood P, 2011, BRAIN BEHAV IMMUN, V25, P40, DOI 10.1016/j.bbi.2010.08.003
4	0	2019	Valles-Colomer M, 2019, NAT MICROBIOL, V4, P623, DOI 10.1038/s41564-018-0337-x
3	0.16	1998	Bolte ER, 1998, MED HYPOTHESES, V51, P133, DOI 10.1016/S0306-9877(98)90107-4
3	0.11	2003	Ashwood P, 2003, J CLIN IMMUNOL, V23, P504, DOI 10.1023/B:JOCI.0000010427.05143.bb
3	0.08	2019	Adams JB, 2019, PROCESSES, V7, P0, DOI 10.3390/pr7110806
3	0.05	2013	Roullet FI, 2013, NEUROTOXICOL TERATOL, V36, P47, DOI 10.1016/j.ntt.2013.01.004
3	0.05	2011	Adams JB, 2011, NUTR METAB, V8, P0, DOI 10.1186/1743-7075-8-34
3	0.03	2013	Mavel S, 2013, TALANTA, V114, P95, DOI 10.1016/j.talanta.2013.03.064
3	0.03	2006	Ashwood P, 2006, J LEUKOCYTE BIOL, V80, P1, DOI 10.1189/jlb.1205707
3	0.03	2017	Iovene MR, 2017, MYCOPATHOLOGIA, V182, P349, DOI 10.1007/s11046-016-0068-6
3	0.02	2015	Masi A, 2015, MOL PSYCHIATR, V20, P440, DOI 10.1038/mp.2014.59
3	0.02	2009	DSouza A, 2009, BRAIN RES, V1247, P1, DOI 10.1016/j.brainres.2008.09.088
3	0.02	2016	Li Q, 2016, NEUROSCIENCE, V324, P131, DOI 10.1016/j.neuroscience.2016.03.013
3	0.02	2014	Noto A, 2014, J MATERN-FETAL NEO M, V27, P46, DOI 10.3109/14767058.2014.954784
3	0.02	2014	Edmonson C, 2014, MOL AUTISM, V5, P0, DOI 10.1186/2040-2392-5-3
3	0.02	2020	Ahmed SA, 2020, J MOL NEUROSCI, V70, P887, DOI 10.1007/s12031-020-01500-3
3	0.02	2011	Canani RB, 2011, WORLD J GASTROENTERO, V17, P1519
3	0.02	2014	Alabdali A, 2014, J NEUROINFLAMM, V11, P0, DOI 10.1186/1742-2094-11-4
3	0.01	2018	Martin CR, 2018, CELL MOL GASTROENTER, V6, P133, DOI 10.1016/j.jcmgh.2018.04.003
3	0.01	2012	Gorrindo P, 2012, AUTISM RES, V5, P101, DOI 10.1002/aur.237
3	0.01	2017	Masi A, 2017, NEUROSCI BULL, V33, P183, DOI 10.1007/s12264-017-0100-y
3	0.01	2016	Christensen DL, 2016, MMWR SURVEILL SUMM, V65, P1
3	0.01	2020	Zhou H, 2020, NEUROSCI BULL, V36, P961, DOI 10.1007/s12264-020-00530-6
3	0.01	1996	DEufemia P, 1996, ACTA PAEDIATR, V85, P1076, DOI 10.1111/j.1651-2227.1996.tb14220.x
3	0.01	2014	Belkaid Y, 2014, CELL, V157, P121, DOI 10.1016/j.cell.2014.03.011
3	0.01	2017	Vuong HE, 2017, ANNU REV NEUROSCI, V40, P21, DOI 10.1146/annurev-neuro-072116-031347
3	0	2018	Choi J, 2018, PLOS ONE, V13, P0, DOI 10.1371/journal.pone.0192925
3	0	2014	Gabriele S, 2014, EUR NEUROPSYCHOPHARM, V24, P919, DOI 10.1016/j.euroneuro.2014.02.004
3	0	2018	Sato K, 2018, MED HYPOTHESES, V115, P103, DOI 10.1016/j.mehy.2018.04.007
3	0	2015	Zablotsky Benjamin, 2015, Natl Health Stat Report, V0, P1
3	0	2015	Frye RE, 2015, EPILEPSY BEHAV, V47, P147, DOI 10.1016/j.yebeh.2014.08.134
3	0	2018	Siniscalco D, 2018, PHARMACEUTICALS-BASE, V11, P0, DOI 10.3390/ph11020056
3	0	2018	Liu F, 2018, MOL AUTISM, V9, P0, DOI 10.1186/s13229-018-0251-3
3	0	2016	Kushak RI, 2016, J PEDIATR GASTR NUTR, V62, P687, DOI 10.1097/MPG.0000000000001174
3	0	2019	von Ehrenstein OS, 2019, BMJ-BRIT MED J, V364, P0, DOI 10.1136/bmj.l962
3	0	2012	Yatsunenko T, 2012, NATURE, V486, P222, DOI 10.1038/nature11053
3	0	2019	Dalile B, 2019, NAT REV GASTRO HEPAT, V16, P461, DOI 10.1038/s41575-019-0157-3
3	0	2018	Patusco R, 2018, ADV NUTR, V9, P637, DOI 10.1093/advances/nmy031
3	0	2018	Saito Y, 2018, FEMS MICROBIOL ECOL, V94, P0, DOI 10.1093/femsec/fiyD25
3	0	2014	Naviaux JC, 2014, TRANSL PSYCHIAT, V4, P0, DOI 10.1038/tp.2014.33
3	0	2015	Truong DT, 2015, NAT METHODS, V12, P902, DOI 10.1038/nmeth.3589
3	0	2016	Yunes RA, 2016, ANAEROBE, V42, P197, DOI 10.1016/j.anaerobe.2016.10.011
3	0	2015	OMahony SM, 2015, BEHAV BRAIN RES, V277, P32, DOI 10.1016/j.bbr.2014.07.027
3	0	2016	Sarkar A, 2016, TRENDS NEUROSCI, V39, P763, DOI 10.1016/j.tins.2016.09.002
3	0	2019	Bai D, 2019, JAMA PSYCHIAT, V76, P1035, DOI 10.1001/jamapsychiatry.2019.1411
3	0	2016	Doernberg E, 2016, CNS SPECTRUMS, V21, P295, DOI 10.1017/S1092852916000262
3	0	2016	Babinska K, 2016, ACT NERV SUPER REDIV, V58, P69
3	0	2016	Jiang HY, 2016, BRAIN BEHAV IMMUN, V58, P165, DOI 10.1016/j.bbi.2016.06.005
3	0	2020	Kandeel WA, 2020, J MOL NEUROSCI, V70, P897, DOI 10.1007/s12031-020-01482-2
3	0	2012	Barrett E, 2012, J APPL MICROBIOL, V113, P411, DOI 10.1111/j.1365-2672.2012.05344.x
3	0	2012	Frustaci A, 2012, FREE RADICAL BIO MED, V52, P2128, DOI 10.1016/j.freeradbiomed.2012.03.011
3	0	2016	Rogers GB, 2016, MOL PSYCHIATR, V21, P738, DOI 10.1038/mp.2016.50
3	0	2014	Borre YE, 2014, ADV EXP MED BIOL, V817, P373, DOI 10.1007/978-1-4939-0897-4_17
3	0	2014	Takuma K, 2014, PHARMACOL BIOCHEM BE, V126, P43, DOI 10.1016/j.pbb.2014.08.013
3	0	2018	Geerlings SY, 2018, MICROORGANISMS, V6, P0, DOI 10.3390/microorganisms6030075
3	0	2018	Yang YS, 2018, LIFE SCI, V194, P111, DOI 10.1016/j.lfs.2017.12.027
3	0	2018	Doenyas C, 2018, NEUROSCIENCE, V374, P271, DOI 10.1016/j.neuroscience.2018.01.060
3	0	2020	Vendrik KEW, 2020, FRONT CELL INFECT MI, V10, P0, DOI 10.3389/fcimb.2020.00098
3	0	2018	Wang F, 2018, INT J BIOL SCI, V14, P717, DOI 10.7150/ijbs.24063
3	0	2018	Gora B, 2018, ANAEROBE, V51, P73, DOI 10.1016/j.anaerobe.2018.03.005
3	0	2014	Wang Y, 2014, BRAIN BEHAV IMMUN, V38, P1, DOI 10.1016/j.bbi.2013.12.015
3	0	2018	Mohamadkhani Ashraf, 2018, Middle East J Dig Dis, V10, P205, DOI 10.15171/mejdd.2018.112
3	0	2018	Carlson AL, 2018, BIOL PSYCHIAT, V83, P148, DOI 10.1016/j.biopsych.2017.06.021
3	0	2020	Pascucci T, 2020, BRAIN SCI, V10, P0, DOI 10.3390/brainsci10040233
3	0	2017	Callahan BJ, 2017, ISME J, V11, P2639, DOI 10.1038/ismej.2017.119
3	0	2004	James SJ, 2004, AM J CLIN NUTR, V80, P1611, DOI 10.1093/ajcn/80.6.1611
3	0	2011	Kim YS, 2011, AM J PSYCHIAT, V168, P904, DOI 10.1176/appi.ajp.2011.10101532
3	0	2019	Niu MM, 2019, FRONT NEUROL, V10, P0, DOI 10.3389/fneur.2019.01084
2	0.11	2005	Nicholson JK, 2005, NAT REV MICROBIOL, V3, P431, DOI 10.1038/nrmicro1152
2	0.08	2015	Abruzzo PM, 2015, DIS MARKERS, V2015, P0, DOI 10.1155/2015/329607
2	0.05	2006	Turnbaugh PJ, 2006, NATURE, V444, P1027, DOI 10.1038/nature05414
2	0.05	2020	Sun CY, 2020, INT J MOL SCI, V21, P0, DOI 10.3390/ijms21186687
2	0.05	2001	Jyonouchi H, 2001, J ALLERGY CLIN IMMUN, V107, P0
2	0.04	2013	Abrahams BS, 2013, MOL AUTISM, V4, P0, DOI 10.1186/2040-2392-4-36
2	0.03	2015	Atarashi K, 2015, CELL, V163, P367, DOI 10.1016/j.cell.2015.08.058
2	0.03	2009	Baron-Cohen S, 2009, BRIT J PSYCHIAT, V194, P500, DOI 10.1192/bjp.bp.108.059345
2	0.02	2008	Dowd SE, 2008, BMC MICROBIOL, V8, P0
2	0.02	2009	Shultz SR, 2009, BEHAV BRAIN RES, V200, P33, DOI 10.1016/j.bbr.2008.12.023
2	0.02	2017	Alam R, 2017, AM J MED GENET B, V174, P651, DOI 10.1002/ajmg.b.32567
2	0.02	2017	Modabbernia A, 2017, MOL AUTISM, V8, P0, DOI 10.1186/s13229-017-0121-4
2	0.02	2008	Dowd SE, 2008, PLOS ONE, V3, P0, DOI 10.1371/journal.pone.0003326
2	0.02	2010	Bauman ML, 2010, NEUROTHERAPEUTICS, V7, P320, DOI 10.1016/j.nurt.2010.06.001
2	0.02	2018	Franzosa EA, 2018, NAT METHODS, V15, P962, DOI 10.1038/s41592-018-0176-y
2	0.02	2015	Doshi-Velez F, 2015, INFLAMM BOWEL DIS, V21, P2281, DOI 10.1097/MIB.0000000000000502
2	0.02	2012	Hooper LV, 2012, SCIENCE, V336, P1268, DOI 10.1126/science.1223490
2	0.02	2012	Baharnoori M, 2012, SCHIZOPHRENIA BULL, V38, P444, DOI 10.1093/schbul/sbq098
2	0.02	2005	Dowd SE, 2005, BMC BIOINFORMATICS, V6, P0, DOI 10.1186/1471-2105-6-93
2	0.02	2020	Kang DW, 2020, MSPHERE, V5, P0, DOI 10.1128/mSphere.00314-20
2	0.02	2006	DiCicco-Bloom E, 2006, J NEUROSCI, V26, P6897, DOI 10.1523/JNEUROSCI.1712-06.2006
2	0.01	2014	Ruggeri B, 2014, PSYCHOPHARMACOLOGY, V231, P1201, DOI 10.1007/s00213-013-3290-7
2	0.01	2015	Dinan TG, 2015, CURR OPIN CLIN NUTR, V18, P552, DOI 10.1097/MCO.0000000000000221
2	0.01	2013	Gorrindo P, 2013, PLOS ONE, V8, P0, DOI 10.1371/journal.pone.0068444
2	0.01	2012	Melnyk S, 2012, J AUTISM DEV DISORD, V42, P367, DOI 10.1007/s10803-011-1260-7
2	0.01	2016	Adams DJ, 2016, J AUTISM DEV DISORD, V46, P1636, DOI 10.1007/s10803-015-2689-x
2	0.01	2016	Bourassa MW, 2016, NEUROSCI LETT, V625, P56, DOI 10.1016/j.neulet.2016.02.009
2	0.01	2014	Gupta S, 2014, NAT COMMUN, V5, P0, DOI 10.1038/ncomms6748
2	0.01	2014	Bolger AM, 2014, BIOINFORMATICS, V30, P2114, DOI 10.1093/bioinformatics/btu170
2	0.01	2019	Pulikkan J, 2019, ADV EXP MED BIOL, V1118, P253, DOI 10.1007/978-3-030-05542-4_13
2	0.01	2014	Watanabe K, 2014, NEUROTOXICOLOGY, V44, P184, DOI 10.1016/j.neuro.2014.06.014
2	0.01	2013	Frye RE, 2013, TRANSL PSYCHIAT, V3, P0, DOI 10.1038/tp.2013.51
2	0.01	2019	Arnold LE, 2019, J CHILD ADOL PSYCHOP, V29, P659, DOI 10.1089/cap.2018.0156
2	0.01	2014	Dalton N, 2014, AUTISM RES, V7, P305, DOI 10.1002/aur.1350
2	0.01	2015	Persico AM, 2015, KEY ISSUES MENT HEAL, V180, P113, DOI 10.1159/000363611
2	0.01	2012	Cho I, 2012, NAT REV GENET, V13, P260, DOI 10.1038/nrg3182
2	0.01	2012	Furuta GT, 2012, PEDIATRICS, V130, P0, DOI 10.1542/peds.2012-0900H
2	0.01	2013	Persico AM, 2013, BEHAV BRAIN RES, V251, P95, DOI 10.1016/j.bbr.2013.06.012
2	0.01	2019	Azhari A, 2019, DEV PSYCHOBIOL, V61, P752, DOI 10.1002/dev.21803
2	0.01	2018	Berding K, 2018, J NUTR BIOCHEM, V56, P165, DOI 10.1016/j.jnutbio.2018.01.002
2	0.01	2014	Grandjean P, 2014, LANCET NEUROL, V13, P330, DOI 10.1016/S1474-4422(13)70278-3
2	0.01	2013	Dinan TG, 2013, BIOL PSYCHIAT, V74, P720, DOI 10.1016/j.biopsych.2013.05.001
2	0.01	2014	van De Sande MMH, 2014, NUTR RES REV, V27, P199, DOI 10.1017/S0954422414000110
2	0.01	2012	Benach JL, 2012, MBIO, V3, P0, DOI 10.1128/mBio.00019-12
2	0.01	2020	Cryan JF, 2020, LANCET NEUROL, V19, P179, DOI 10.1016/S1474-4422(19)30356-4
2	0.01	2014	Cozzolino R, 2014, ANAL BIOANAL CHEM, V406, P4649, DOI 10.1007/s00216-014-7855-z
2	0.01	2015	Chung W, 2015, NAT NEUROSCI, V18, P435, DOI 10.1038/nn.3927
2	0	2014	Braniste V, 2014, SCI TRANSL MED, V6, P0, DOI 10.1126/scitranslmed.3009759
2	0	2015	Carding Simon, 2015, Microbial Ecology in Health and Disease, V26, P26191, DOI 10.3402/mehd.v26.26191
2	0	2013	Arpaia N, 2013, NATURE, V504, P451, DOI 10.1038/nature12726
2	0	2017	Daghestani MH, 2017, BIOMED PHARMACOTHER, V93, P48, DOI 10.1016/j.biopha.2017.06.034
2	0	2015	Lee J, 2015, SCI REP-UK, V5, P0, DOI 10.1038/srep18174
2	0	2010	Larsen N, 2010, PLOS ONE, V5, P0, DOI 10.1371/journal.pone.0009085
2	0	2011	Neufeld KM, 2011, NEUROGASTROENT MOTIL, V23, P0, DOI 10.1111/j.1365-2982.2010.01620.x
2	0	2007	Szatmari P, 2007, NAT GENET, V39, P319, DOI 10.1038/ng1985
2	0	2012	Hsiao EY, 2012, P NATL ACAD SCI USA, V109, P12776, DOI 10.1073/pnas.1202556109
2	0	2014	Crumeyrolle-Arias M, 2014, PSYCHONEUROENDOCRINO, V42, P207, DOI 10.1016/j.psyneuen.2014.01.014
2	0	2019	Ahmad SF, 2019, MOL IMMUNOL, V106, P77, DOI 10.1016/j.molimm.2018.12.020
2	0	2013	Atarashi K, 2013, NATURE, V500, P232, DOI 10.1038/nature12331
2	0	2014	Pagan C, 2014, TRANSL PSYCHIAT, V4, P0, DOI 10.1038/tp.2014.120
2	0	2018	Cristiano C, 2018, BRAIN BEHAV IMMUN, V74, P166, DOI 10.1016/j.bbi.2018.09.003
2	0	2010	Sekirov I, 2010, PHYSIOL REV, V90, P859, DOI 10.1152/physrev.00045.2009
2	0	2013	Emond P, 2013, ANAL BIOANAL CHEM, V405, P5291, DOI 10.1007/s00216-013-6934-x
2	0	2013	Depino AM, 2013, MOL CELL NEUROSCI, V53, P69, DOI 10.1016/j.mcn.2012.10.003
2	0	2018	Li L, 2018, FRONT PSYCHIATRY, V9, P0, DOI 10.3389/fpsyt.2018.00611
2	0	2017	Adams J, 2017, PLOS ONE, V12, P0, DOI 10.1371/journal.pone.0169526
2	0	2010	Giulivi C, 2010, JAMA-J AM MED ASSOC, V304, P2389, DOI 10.1001/jama.2010.1706
2	0	2018	Ares AM, 2018, J PHARMACEUT BIOMED, V147, P110, DOI 10.1016/j.jpba.2017.08.009
2	0	2008	Schneider T, 2008, PSYCHONEUROENDOCRINO, V33, P728, DOI 10.1016/j.psyneuen.2008.02.011
2	0	2008	Salazar N, 2008, APPL ENVIRON MICROB, V74, P4737, DOI 10.1128/AEM.00325-08
2	0	2010	Cermak SA, 2010, J AM DIET ASSOC, V110, P238, DOI 10.1016/j.jada.2009.10.032
2	0	2020	Cheroni C, 2020, MOL AUTISM, V11, P0, DOI 10.1186/s13229-020-00370-1
2	0	2012	Zhang X, 2012, PLOS ONE, V7, P0
2	0	2020	Meyyappan AC, 2020, BMC PSYCHIATRY, V20, P0, DOI 10.1186/s12888-020-02654-5
2	0	2011	Jaber MA, 2011, J APPL ORAL SCI, V19, P212, DOI 10.1590/S1678-77572011000300006
2	0	2018	Bittker SS, 2018, NEUROPSYCH DIS TREAT, V14, P1399, DOI 10.2147/NDT.S158811
2	0	2016	Klein MS, 2016, J PROTEOME RES, V15, P1143, DOI 10.1021/acs.jproteome.5b01025
2	0	2017	Zou YL, 2017, MOL AUTISM, V8, P0, DOI 10.1186/s13229-017-0159-3
2	0	2011	Edgar RC, 2011, BIOINFORMATICS, V27, P2194, DOI 10.1093/bioinformatics/btr381
2	0	2011	Kim KC, 2011, TOXICOL LETT, V201, P137, DOI 10.1016/j.toxlet.2010.12.018
2	0	2011	Drude S, 2011, LAB ANIMAL, V40, P119, DOI 10.1038/laban0411-119
2	0	2008	Tenk CM, 2008, INT J DEV NEUROSCI, V26, P331, DOI 10.1016/j.ijdevneu.2008.01.001
2	0	2000	Wakefield AJ, 2000, AM J GASTROENTEROL, V95, P2285
2	0	2013	Christensen J, 2013, JAMA-J AM MED ASSOC, V309, P1696, DOI 10.1001/jama.2013.2270
2	0	2013	**AssociationAP, 2013, DIAGN STAT MAN MENT, V0, P0
2	0	2013	Kim JW, 2013, TOX RESEARCH, V29, P173, DOI 10.5487/TR.2013.29.3.173
2	0	2020	Ding X, 2020, J PSYCHIATR RES, V129, P149, DOI 10.1016/j.jpsychires.2020.06.032
2	0	2019	Wang XM, 2019, P NATL ACAD SCI USA, V116, P23743, DOI 10.1073/pnas.1912625116
2	0	2012	Inoue D, 2012, FEBS LETT, V586, P1547, DOI 10.1016/j.febslet.2012.04.021
2	0	2009	Lynn DA, 2009, DEV PSYCHOBIOL, V51, P513, DOI 10.1002/dev.20386
2	0	2005	Jyonouchi H, 2005, NEUROPSYCHOBIOLOGY, V51, P77, DOI 10.1159/000084164
2	0	1996	Eaves LC, 1996, J AUTISM DEV DISORD, V26, P557, DOI 10.1007/BF02172276
2	0	2007	Smith SEP, 2007, J NEUROSCI, V27, P10695, DOI 10.1523/JNEUROSCI.2178-07.2007
2	0	2007	Nguyen NHT, 2007, J NEUROCHEM, V101, P806, DOI 10.1111/j.1471-4159.2006.04397.x
2	0	2020	Bjorklund G, 2020, MOL NEUROBIOL, V57, P2314, DOI 10.1007/s12035-019-01742-2
2	0	2003	White JF, 2003, EXP BIOL MED, V228, P639, DOI 10.1177/153537020322800601
2	0	2018	Fowlie G, 2018, INT J MOL SCI, V19, P0, DOI 10.3390/ijms19082251
2	0	2000	Sandler RH, 2000, J CHILD NEUROL, V15, P429, DOI 10.1177/088307380001500701
2	0	2018	Bilbo SD, 2018, EXP NEUROL, V299, P241, DOI 10.1016/j.expneurol.2017.07.002
2	0	2012	Rossignol DA, 2012, MOL PSYCHIATR, V17, P389, DOI 10.1038/mp.2011.165
2	0	2009	Walker AK, 2009, PSYCHONEUROENDOCRINO, V34, P1515, DOI 10.1016/j.psyneuen.2009.05.010
2	0	2012	Nouel D, 2012, EUR NEUROPSYCHOPHARM, V22, P300, DOI 10.1016/j.euroneuro.2011.08.001
2	0	2011	Finegold SM, 2011, ANAEROBE, V17, P367, DOI 10.1016/j.anaerobe.2011.03.007
2	0	2020	Chen KN, 2020, MICROB ECOL, V80, P475, DOI 10.1007/s00248-020-01494-w
2	0	2020	Courchesne E, 2020, TRENDS NEUROSCI, V43, P326, DOI 10.1016/j.tins.2020.03.005
2	0	2014	Buescher AVS, 2014, JAMA PEDIATR, V168, P721, DOI 10.1001/jamapediatrics.2014.210
2	0	2018	Qiao YA, 2018, SCI REP-UK, V8, P0, DOI 10.1038/s41598-018-19982-y
2	0	2011	Grenham S, 2011, FRONT PHYSIOL, V2, P0, DOI 10.3389/fphys.2011.00094
2	0	2011	Cryan JF, 2011, NEUROGASTROENT MOTIL, V23, P187, DOI 10.1111/j.1365-2982.2010.01664.x
2	0	2014	Wang L, 2014, BIOMARK MED, V8, P331, DOI 10.2217/bmm.14.12
2	0	2012	Howland JG, 2012, NEUROSCIENCE, V201, P184, DOI 10.1016/j.neuroscience.2011.11.011
2	0	2012	Jyonouchi H, 2012, J NEUROINFLAMM, V9, P0, DOI 10.1186/1742-2094-9-4
2	0	2012	Frye RE, 2012, N AM J MED SCI, V5, P141, DOI DOI 10.7156/V5I3P141
2	0	2016	Friard O, 2016, METHODS ECOL EVOL, V7, P1325, DOI 10.1111/2041-210X.12584
2	0	2015	Reigstad CS, 2015, FASEB J, V29, P1395, DOI 10.1096/fj.14-259598
2	0	2017	Burokas A, 2017, BIOL PSYCHIAT, V82, P472, DOI 10.1016/j.biopsych.2016.12.031
2	0	2018	Bitar T, 2018, J PHARMACEUT BIOMED, V152, P57, DOI 10.1016/j.jpba.2018.01.007
2	0	2020	Guo PT, 2020, J ANIM SCI BIOTECHNO, V11, P0, DOI 10.1186/s40104-019-0402-1
2	0	2018	Xie WG, 2018, MOL AUTISM, V9, P0, DOI 10.1186/s13229-018-0225-5
2	0	2020	Garcia-Gutierrez E, 2020, FRONT NEUROSCI-SWITZ, V14, P0, DOI 10.3389/fnins.2020.578666
2	0	2019	Bolte S, 2019, CELL MOL LIFE SCI, V76, P1275, DOI 10.1007/s00018-018-2988-4
2	0	2018	Alfawaz H, 2018, J MOL NEUROSCI, V66, P403, DOI 10.1007/s12031-018-1186-z
2	0	2012	Garbett KA, 2012, TRANSL PSYCHIAT, V2, P0, DOI 10.1038/tp.2012.24
2	0	2012	Hyman SL, 2012, PEDIATRICS, V130, P0, DOI 10.1542/peds.2012-0900L
2	0	2012	Tjellstrom B, 2012, SCAND J GASTROENTERO, V47, P1454, DOI 10.3109/00365521.2012.703234
2	0	2015	Arentsen Tim, 2015, Microbial Ecology in Health and Disease, V26, P29719, DOI 10.3402/mehd.v26.29719
2	0	2015	Buchfink B, 2015, NAT METHODS, V12, P59, DOI 10.1038/nmeth.3176
2	0	2020	Xiang DF, 2020, FRONT CELL NEUROSCI, V14, P0, DOI 10.3389/fncel.2020.00087
2	0	2015	Colvert E, 2015, JAMA PSYCHIAT, V72, P415, DOI 10.1001/jamapsychiatry.2014.3028
2	0	2011	El-Ansary AK, 2011, LIPIDS HEALTH DIS, V10, P0, DOI 10.1186/1476-511X-10-142
2	0	2017	Dinan TG, 2017, GASTROENTEROL CLIN N, V46, P77, DOI 10.1016/j.gtc.2016.09.007
2	0	1996	Bryson SE, 1996, J AUTISM DEV DISORD, V26, P165, DOI 10.1007/BF02172005
2	0	2016	Newell C, 2016, MOL AUTISM, V7, P0, DOI 10.1186/s13229-016-0099-3
2	0	2017	Lussu M, 2017, AUTISM RES, V10, P1058, DOI 10.1002/aur.1748
2	0	2017	Dinan TG, 2017, J PHYSIOL-LONDON, V595, P489, DOI 10.1113/JP273106
2	0	2013	**AssociationAP, 2013, DIAGNOSTIC STAT MANU, V5, P0, DOI 10.1176/APPI.BOOKS.9780890425596]
2	0	2020	Li Y, 2020, MICROBIOME, V8, P0, DOI 10.1186/s40168-020-00884-z
2	0	2011	Bercik P, 2011, GASTROENTEROLOGY, V141, P599, DOI 10.1053/j.gastro.2011.04.052
2	0	2015	Asnicar F, 2015, PEERJ, V3, P0, DOI 10.7717/peerj.1029
2	0	2007	Amminger GP, 2007, BIOL PSYCHIAT, V61, P551, DOI 10.1016/j.biopsych.2006.05.007
2	0	2013	Onore CE, 2013, FRONT NEUROSCI-SWITZ, V7, P0, DOI 10.3389/fnins.2013.00158
2	0	2011	Heo Y, 2011, PLOS ONE, V6, P0, DOI 10.1371/journal.pone.0020912
2	0	2015	Fang SY, 2015, PAEDIATR PERINAT EP, V29, P307, DOI 10.1111/ppe.12194
2	0	2010	Roullet FI, 2010, NEUROSCIENCE, V170, P514, DOI 10.1016/j.neuroscience.2010.06.069
2	0	2019	Cheng LH, 2019, J FOOD DRUG ANAL, V27, P632, DOI 10.1016/j.jfda.2019.01.002
2	0	2019	Ahmad SF, 2019, PSYCHOPHARMACOLOGY, V236, P831, DOI 10.1007/s00213-018-5120-4
2	0	2010	Qin JJ, 2010, NATURE, V464, P59, DOI 10.1038/nature08821
2	0	2016	Lo SC, 2016, SCI REP-UK, V6, P0, DOI 10.1038/srep18335
2	0	2016	Bonder MJ, 2016, GENOME MED, V8, P0, DOI 10.1186/s13073-016-0295-y
2	0	2018	Bokulich NA, 2018, MICROBIOME, V6, P0, DOI 10.1186/s40168-018-0470-z
2	0	2009	Cole JR, 2009, NUCLEIC ACIDS RES, V37, P0, DOI 10.1093/nar/gkn879
2	0	2012	Rose S, 2012, TRANSL PSYCHIAT, V2, P0, DOI 10.1038/tp.2012.61
2	0	2016	Ignacio A, 2016, CLIN MICROBIOL INFEC, V22, P0, DOI 10.1016/j.cmi.2015.10.031
1	0.06	2015	Alenghat T, 2015, TOXICOL PATHOL, V43, P101, DOI 10.1177/0192623314553805
1	0.06	2012	Al-Lahham S, 2012, EUR J CLIN INVEST, V42, P357, DOI 10.1111/j.1365-2362.2011.02590.x
1	0.04	2010	Blau N, 2010, LANCET, V376, P1417, DOI 10.1016/S0140-6736(10)60961-0
1	0.04	2005	Bollard ME, 2005, NMR BIOMED, V18, P143, DOI 10.1002/nbm.935
1	0.03	2006	Clayton TA, 2006, NATURE, V440, P1073, DOI 10.1038/nature04648
1	0.02	2015	Adasme T, 2015, BIOCHEM BIOPH RES CO, V458, P57, DOI 10.1016/j.bbrc.2015.01.065
1	0.02	2008	Alpert AJ, 2008, ANAL CHEM, V80, P62, DOI 10.1021/ac070997P
1	0.01	2018	Abot A, 2018, FRONT ENDOCRINOL, V9, P0, DOI 10.3389/fendo.2018.00328
1	0.01	2007	Angley M, 2007, AUST FAM PHYSICIAN, V36, P741
1	0.01	2006	*HSPH, 2006, AUST HAS HIGH COSTS, V0, P0
1	0.01	2003	Aldred S, 2003, J AUTISM DEV DISORD, V33, P93, DOI 10.1023/A:1022238706604
1	0.01	2003	Arnold GL, 2003, J AUTISM DEV DISORD, V33, P449, DOI 10.1023/A:1025071014191
1	0.01	2019	Adams JB, 2019, EXPERT REV GASTROENT, V13, P1033, DOI 10.1080/17474124.2019.1687293
1	0.01	2008	Acosta-Martinez V, 2008, SOIL BIOL BIOCHEM, V40, P2762, DOI 10.1016/j.soilbio.2008.07.022
1	0.01	2010	BAILEY MT, 2010, BRAIN BEHAV IMM 0104, V0, P0
1	0.01	2008	*IACC, 2008, STRAT PLAN AUT SPECT, V0, P0
1	0	1997	Kilburn KH, 1997, SOUTHERN MED J, V90, P997, DOI 10.1097/00007611-199710000-00006
1	0	2002	McCartney AL, 2002, BRIT J NUTR, V88, P0
1	0	1997	Benlounes N, 1997, CLIN EXP ALLERGY, V27, P942, DOI 10.1111/j.1365-2222.1997.tb01237.x
1	0	2008	Aneja A, 2008, INT REV PSYCHIATR, V20, P165, DOI 10.1080/09540260801889062
1	0	2006	Palmer RF, 2006, HEALTH PLACE, V12, P203, DOI 10.1016/j.healthplace.2004.11.005
1	0	2010	Bae YS, 2010, TRENDS IMMUNOL, V31, P278, DOI 10.1016/j.it.2010.05.003
1	0	1995	SCHOPLER E, 1995, AUTISM RATING SCALE, V0, P0
1	0	1999	Tiwana H, 1999, INFECT IMMUN, V67, P2769, DOI 10.1128/IAI.67.6.2769-2775.1999
1	0	2003	Weber DJ, 2003, JAMA-J AM MED ASSOC, V289, P1274, DOI 10.1001/jama.289.10.1274
1	0	2002	Knivsberg AM, 2002, NUTR NEUROSCI, V5, P251, DOI 10.1080/10284150290028945
1	0	2007	Collado MC, 2007, APPL ENVIRON MICROB, V73, P7767, DOI 10.1128/AEM.01477-07
1	0	2004	Finegold SM, 2004, ANAEROBE, V10, P205, DOI 10.1016/j.anaerobe.2004.04.003
1	0	2009	Agrawal S, 2009, BMJ CASE REP, V2009, P0
1	0	2003	Geier David A, 2003, Pediatr Rehabil, V6, P97, DOI 10.1080/1363849031000139315
1	0	1998	Franks AH, 1998, APPL ENVIRON MICROB, V64, P3336
1	0	2002	Brudnak MA, 2002, MED HYPOTHESES, V58, P382, DOI 10.1054/mehy.2001.1442
1	0	2004	Geier DA, 2004, MED SCI MONITOR, V10, P0
1	0	2012	**USCentersforDiseaseControlandPrevention(CDC), 2012, MORBIDITY MORTALITY, V0, P0
1	0	2003	Madsen KM, 2003, PEDIATRICS, V112, P604, DOI 10.1542/peds.112.3.604
1	0	2012	**ClinicalandLaboratoryStandardsInstitute, 2012, M27S4 CLSI, V0, P0
1	0	2005	Bauman ML, 2005, INT J DEV NEUROSCI, V23, P183, DOI 10.1016/j.ijdevneu.2004.09.006
1	0	1998	Gupta S, 1998, J NEUROIMMUNOL, V85, P106, DOI 10.1016/S0165-5728(98)00021-6
1	0	2003	ROSSENEU SLM, 2003, C P DEF AUT NOW FALL, V0, P57
1	0	2007	Chun J, 2007, INT J SYST EVOL MICR, V57, P2259, DOI 10.1099/ijs.0.64915-0
1	0	2010	Boukthir Samir, 2010, Tunis Med, V88, P685
1	0	2004	Andrews N, 2004, PEDIATRICS, V114, P584, DOI 10.1542/peds.2003-1177-L
1	0	2004	Cerini C, 2004, THROMB HAEMOSTASIS, V92, P140, DOI 10.1160/th03-07-0491
1	0	2005	Busse H-J, 2005, BERGEYS MANUAL SYS C, V2C, P647
1	0	2003	Buning C, 2003, SCAND J GASTROENTERO, V38, P538, DOI 10.1080/00365520310000555
1	0	2004	AUDHYA T, 2004, AUT 1 C CHIC, V0, P0
1	0	2000	Dupont C, 2000, J PEDIATR GASTR NUTR, V30, P0, DOI 10.1097/00005176-200001001-00008
1	0	1996	Bristol MM, 1996, J AUTISM DEV DISORD, V26, P121, DOI 10.1007/BF02172002
1	0	2010	Bandini LG, 2010, J PEDIATR-US, V157, P259, DOI 10.1016/j.jpeds.2010.02.013
1	0	1998	Kelly CP, 1998, ANNU REV MED, V49, P375
1	0	1999	Barkhudaryan N, 1999, NEUROCHEM RES, V24, P1169, DOI 10.1023/A:1020720722209
1	0	1999	Horvath K, 1999, J PEDIATR-US, V135, P559, DOI 10.1016/S0022-3476(99)70052-1
1	0	1992	GILLBERG C, 1992, BIOL AUTISTIC SYNDRO, V0, P203
1	0	1993	SINGH VK, 1993, BRAIN BEHAV IMMUN, V7, P97, DOI 10.1006/brbi.1993.1010
1	0	2004	Ip P, 2004, J CHILD NEUROL, V19, P431, DOI 10.1177/088307380401900606
1	0	2003	Holmes AS, 2003, INT J TOXICOL, V22, P277, DOI 10.1080/10915810305120
1	0	2003	ADAMS JB, 2003, FALL 2003 C P DEF AU, V0, P0
1	0	2003	Cohen IL, 2003, J AUTISM DEV DISORD, V33, P31, DOI 10.1023/A:1022226403878
1	0	2004	Adams JB, 2004, J ALTERN COMPLEM MED, V10, P1033, DOI 10.1089/acm.2004.10.1033
1	0	2011	Basta-Kaim A, 2011, PHARMACOL BIOCHEM BE, V98, P241, DOI 10.1016/j.pbb.2010.12.026
1	0	2011	Adams JB, 2011, BMC PEDIATR, V11, P0, DOI 10.1186/1471-2431-11-111
1	0	2004	Dyches TT, 2004, J AUTISM DEV DISORD, V34, P211, DOI 10.1023/B:JADD.0000022611.80478.73
1	0	2019	Abu Musa M, 2019, PLOS ONE, V14, P0, DOI 10.1371/journal.pone.0220397
1	0	2005	Cloarec O, 2005, ANAL CHEM, V77, P517, DOI 10.1021/ac048803i
1	0	2012	Babinska K, 2012, ACT NERV SUPER REDIV, V54, P82
1	0	2003	Geier MR, 2003, J AM PHYS SURG, V8, P76
1	0	2006	Buyske S, 2006, BMC GENET, V7, P0, DOI 10.1186/1471-2156-7-8
1	0	2008	Adams RJ, 2008, AM J GASTROENTEROL, V103, P386, DOI 10.1111/j.1572-0241.2007.01577.x
1	0	2004	Backhed F, 2004, P NATL ACAD SCI USA, V101, P15718, DOI 10.1073/pnas.0407076101
1	0	2004	Clark-Taylor T, 2004, MED HYPOTHESES, V62, P970, DOI 10.1016/j.mehy.2004.01.011
1	0	1998	Bregenholt S, 1998, EUR J IMMUNOL, V28, P379, DOI 10.1002/(SICI)1521-4141(199801)28:013.0.CO;2-X
1	0	2015	Aye ILMH, 2015, P NATL ACAD SCI USA, V112, P12858, DOI 10.1073/pnas.1515484112
1	0	1994	HEYMAN M, 1994, GASTROENTEROLOGY, V106, P1514, DOI 10.1016/0016-5085(94)90405-7
1	0	2015	Bates D, 2015, lme4: Linear mixed-effects models using Eigen and S4 (R package version 1.1-8) [, V0, P0, DOI 10.18637/jss.v067.i01
1	0	1997	Wing L, 1997, LANCET, V350, P1761, DOI 10.1016/S0140-6736(97)09218-0
1	0	2008	Evans C, 2008, NUTR NEUROSCI, V11, P9, DOI 10.1179/147683008X301360
1	0	2006	Anderson MJ, 2006, ECOL LETT, V9, P683, DOI 10.1111/j.1461-0248.2006.00926.x
1	0	2009	Adams JB, 2009, J TOXICOL, V0, P7
1	0	2013	Abdallah MW, 2013, WORLD J BIOL PSYCHIA, V14, P528, DOI 10.3109/15622975.2011.639803
1	0	2007	Aranyi T, 2007, BIOCHEM BIOPH RES CO, V359, P15, DOI 10.1016/j.bbrc.2007.05.025
1	0	2001	Furlano RI, 2001, J PEDIATR-US, V138, P366, DOI 10.1067/mpd.2001.111323
1	0	2002	Jousimies-Somer HR, 2002, ANAEROBIC BACTERIOLO, V0, P0
1	0	2006	Schieve L A, 2006, Morbidity and Mortality Weekly Report, V55, P481
1	0	2008	Bartlett JG, 2008, CLIN INFECT DIS, V46, P0, DOI 10.1086/521863
1	0	1994	MONTECUCCO C, 1994, MOL MICROBIOL, V13, P1, DOI 10.1111/j.1365-2958.1994.tb00396.x
1	0	2006	Campbell DB, 2006, P NATL ACAD SCI USA, V103, P16834, DOI 10.1073/pnas.0605296103
1	0	2011	Adams JB, 2011, AUTISM INSIGHTS, V2011, P3
1	0	2004	Mahaffey KR, 2004, ENVIRON HEALTH PERSP, V112, P562, DOI 10.1289/ehp.6587
1	0	2003	Geier MR, 2003, EXP BIOL MED, V228, P660, DOI 10.1177/153537020322800603
1	0	2008	Drouault-Holowacz S, 2008, GASTROEN CLIN BIOL, V32, P147, DOI 10.1016/j.gcb.2007.06.001
1	0	2006	Dumas ME, 2006, P NATL ACAD SCI USA, V103, P12511, DOI 10.1073/pnas.0601056103
1	0	2000	Cao LG, 2000, ARCH BIOCHEM BIOPHYS, V377, P9, DOI 10.1006/abbi.2000.1764
1	0	2003	Geier D, 2003, J AM PHYS SURG, V8, P6
1	0	2002	Chao A, 2002, BIOMETRICS, V58, P531, DOI 10.1111/j.0006-341X.2002.00531.x
1	0	2000	Mariani P, 2000, DIGEST DIS SCI, V45, P2029, DOI 10.1023/A:1005516730754
1	0	2000	Medzhitov R, 2000, NEW ENGL J MED, V343, P338, DOI 10.1056/NEJM200008033430506
1	0	2012	Al-Ayadhi LY, 2012, BEHAV BRAIN FUNCT, V8, P0, DOI 10.1186/1744-9081-8-4
1	0	2013	Argyropoulos A, 2013, FRONT HUM NEUROSCI, V7, P0, DOI 10.3389/fnhum.2013.00417
1	0	2009	Benvenuto A, 2009, WORLD J PEDIATR, V5, P169, DOI 10.1007/s12519-009-0033-2
1	0	2006	Adams JB, 2006, J ALTERN COMPLEM MED, V12, P59, DOI 10.1089/acm.2006.12.59
1	0	1998	MohanKumar SMJ, 1998, BRAIN RES BULL, V47, P29, DOI 10.1016/S0361-9230(98)00037-9
1	0	2001	Bernard S, 2001, MED HYPOTHESES, V56, P462, DOI 10.1054/mehy.2000.1281
1	0	2003	Bright DA, 2003, ENVIRON POLLUT, V126, P39, DOI 10.1016/S0269-7491(03)00148-9
1	0	2005	Bushara KO, 2005, GASTROENTEROLOGY, V128, P0, DOI 10.1053/j.gastro.2005.02.018
1	0	1994	*AM PSYCH ASS, 1994, DIAGN STAT MAN MENT, V0, P57
1	0	1993	Summanen P, 1993, WADSWORTH ANAEROBIC, V0, P0
1	0	2007	Baranek GT, 2007, AM J MENT RETARD, V112, P233, DOI 10.1352/0895-8017(2007)112[233:HSPIYC]2.0.CO;2
1	0	2001	Sweet LI, 2001, J TOXICOL ENV HEAL B, V4, P161, DOI 10.1080/109374001300339809
1	0	2009	Barros R, 2009, SCAND J GASTROENTERO, V44, P124, DOI 10.1080/00365520802530846
1	0	1999	Benlounes N, 1999, J ALLERGY CLIN IMMUN, V104, P863, DOI 10.1016/S0091-6749(99)70300-3
1	0	2005	Ben-Amor K, 2005, APPL ENVIRON MICROB, V71, P4679, DOI 10.1128/AEM.71.8.4679-4689.2005
1	0	1999	Dunn AJ, 1999, ADV EXP MED BIOL, V461, P117
1	0	2001	Jyonouchi H, 2001, J NEUROIMMUNOL, V120, P170, DOI 10.1016/S0165-5728(01)00421-0
1	0	2010	Bansal T, 2010, P NATL ACAD SCI USA, V107, P228, DOI 10.1073/pnas.0906112107
1	0	2003	Baird G, 2003, BRIT MED J, V327, P488, DOI 10.1136/bmj.327.7413.488
1	0	1999	Flavell RA, 1999, IMMUNOL RES, V19, P159, DOI 10.1007/BF02786484
1	0	2010	Blaser MJ, 2010, P NATL ACAD SCI USA, V107, P6125, DOI 10.1073/pnas.1002112107
1	0	2008	Balakrishnan A, 2008, SURGERY, V144, P168, DOI 10.1016/j.surg.2008.03.010
1	0	2012	**CentersforDiseaseControl, 2012, CDC EST 1 88 CHILDR, V0, P0
1	0	1997	Tuchman RF, 1997, PEDIATRICS, V99, P560, DOI 10.1542/peds.99.4.560
1	0	2000	Tvinnereim HM, 2000, SCI TOTAL ENVIRON, V255, P21, DOI 10.1016/S0048-9697(00)00436-8
1	0	2005	Cafaro V, 2005, APPL ENVIRON MICROB, V71, P4744, DOI 10.1128/AEM.71.8.4744-4750.2005
1	0	2008	Dowd SE, 2008, BMC MICROBIOL, V8, P0, DOI 10.1186/1471-2180-8-43
1	0	2009	Arijs I, 2009, PLOS ONE, V4, P0, DOI 10.1371/journal.pone.0007984
1	0	2010	Bradstreet JJ, 2010, ALTERN MED REV, V15, P15
1	0	2011	Al-Yafee YA, 2011, BMC NEUROL, V11, P0, DOI 10.1186/1471-2377-11-139
1	0	2003	Hviid A, 2003, JAMA-J AM MED ASSOC, V290, P1763, DOI 10.1001/jama.290.13.1763
1	0	2005	Herbert MR, 2005, CLIN NEUROPSYCHIATR, V2, P354
1	0	2005	Haley BE, 2005, MED VER, V2, P535
1	0	1995	Conway PL, 1995, HUMAN COLONIC BACTER, V0, P1
1	0	2011	Anderson MJ, 2011, ECOL LETT, V14, P19, DOI 10.1111/j.1461-0248.2010.01552.x
1	0	2014	Allely CS, 2014, BEHAV NEUROL, V2014, P0, DOI 10.1155/2014/210780
1	0	2005	Cloarec O, 2005, ANAL CHEM, V77, P1282, DOI 10.1021/ac048630x
1	0	2013	Alzoubi KH, 2013, PHYSIOL BEHAV, V119, P72, DOI 10.1016/j.physbeh.2013.06.011
1	0	2006	Boyle RJ, 2006, AM J CLIN NUTR, V83, P1256, DOI 10.1093/ajcn/83.6.1256
1	0	1998	Wakefield AJ, 1998, LANCET, V351, P637, DOI 10.1016/S0140-6736(97)11096-0
1	0	2006	Nataf R, 2006, TOXICOL APPL PHARM, V214, P99, DOI 10.1016/j.taap.2006.04.008
1	0	2008	Amaral FA, 2008, P NATL ACAD SCI USA, V105, P2193, DOI 10.1073/pnas.0711891105
1	0	2010	Bailey MT, 2010, INFECT IMMUN, V78, P1509, DOI 10.1128/IAI.00862-09
1	0	2013	Auyeung B, 2013, PFLUG ARCH EUR J PHY, V465, P557, DOI 10.1007/s00424-013-1268-2
1	0	1999	Harmsen Hermie JM, 1999, Microbial Ecology in Health and Disease, V11, P3, DOI 10.1080/089106099435862
1	0	2004	Ashwood P, 2004, J CLIN IMMUNOL, V24, P664, DOI 10.1007/s10875-004-6241-6
1	0	1998	Shapiro RL, 1998, ANN INTERN MED, V129, P221, DOI 10.7326/0003-4819-129-3-199808010-00011
1	0	1995	[Anonymous], 1995, INFECT CONT HOSP EP, V16, P105
1	0	2006	Chauhan Abha, 2006, Pathophysiology, V13, P171, DOI 10.1016/j.pathophys.2006.05.007
1	0	1998	Mossner R, 1998, NEUROCHEM INT, V33, P251, DOI 10.1016/S0197-0186(98)00026-6
1	0	2009	Al-Gadani Y, 2009, CLIN BIOCHEM, V42, P1032, DOI 10.1016/j.clinbiochem.2009.03.011
1	0	2010	Azarbar A, 2010, BEHAV NEUROSCI, V124, P106, DOI 10.1037/a0018307
1	0	2000	Jyonouchi H, 2000, ARCH OTOLARYNGOL, V126, P522, DOI 10.1001/archotol.126.4.522
1	0	2003	Stehr-Green P, 2003, AM J PREV MED, V25, P101, DOI 10.1016/S0749-3797(03)00113-2
1	0	1997	Singh VK, 1997, PEDIATR NEUROL, V17, P88, DOI 10.1016/S0887-8994(97)00045-3
1	0	2014	Bauman MD, 2014, BIOL PSYCHIAT, V75, P332, DOI 10.1016/j.biopsych.2013.06.025
1	0	2007	Chang R, 2007, CHEMISTRY, V0, P52
1	0	2012	Anderson GM, 2012, J AUTISM DEV DISORD, V42, P1526, DOI 10.1007/s10803-012-1552-6
1	0	2012	AFAF K, 2012, J NEUROINFLAMM, V9, P74
1	0	2008	Dowd SF, 2008, FOODBORNE PATHOG DIS, V5, P459, DOI 10.1089/fpd.2008.0107
1	0	2006	Dumas ME, 2006, ANAL CHEM, V78, P2199, DOI 10.1021/ac0517085
1	0	2010	Buie T, 2010, PEDIATRICS, V125, P0, DOI 10.1542/peds.2009-1878D
1	0	1995	ALPERN G, 1995, DEV PROFILE, V2, P0
1	0	2012	Blumberg R, 2012, SCI TRANSL MED, V4, P0, DOI 10.1126/scitranslmed.3004184
1	0	2008	**ClinicalandLaboratoryStandardsInstitute, 2008, M27A3 CLIN LAB STA S, V0, P0
1	0	1998	Cherington M, 1998, MUSCLE NERVE, V21, P701, DOI 10.1002/(SICI)1097-4598(199806)21:63.0.CO;2-B
1	0	1997	Rapin I, 1997, NEW ENGL J MED, V337, P97, DOI 10.1056/NEJM199707103370206
1	0	2003	Curin JM, 2003, J AUTISM DEV DISORD, V33, P443, DOI 10.1023/A:1025019030121
1	0	1999	JOUSIMIESSOMER HR, 1999, MANUAL CLIN MICROBIO, V0, P690
1	0	2009	Corazziari ES, 2009, J PEDIATR GASTR NUTR, V48, P0, DOI 10.1097/MPG.0b013e3181a117ea
1	0	2005	Burbacher TM, 2005, ENVIRON HEALTH PERSP, V113, P1015, DOI 10.1289/ehp.7712
1	0	2010	Bird AR, 2010, BENEF MICROBES, V1, P423, DOI 10.3920/BM2010.0041
1	0	2011	Amin KA, 2011, LIPIDS HEALTH DIS, V10, P0, DOI 10.1186/1476-511X-10-6
1	0	2003	Verstraeten T, 2003, PEDIATRICS, V112, P1039, DOI 10.1542/peds.112.2.e98
1	0	1998	Ahn MY, 1998, CAN J MICROBIOL, V44, P423, DOI 10.1139/cjm-44-5-423
1	0	2005	GEIER MR, 2005, MED SCI MONIT, V11, P0
1	0	2009	Atladottir HO, 2009, PEDIATRICS, V124, P687, DOI 10.1542/peds.2008-2445
1	0	2009	Al-Mosalem OA, 2009, CLIN BIOCHEM, V42, P949, DOI 10.1016/j.clinbiochem.2009.04.006
1	0	2011	Brent W, 2011, PLOS ONE, V6, P1
1	0	1993	RAMARE F, 1993, APPL ENVIRON MICROB, V59, P2876, DOI 10.1128/AEM.59.9.2876-2883.1993
1	0	2010	Atladottir HO, 2010, J AUTISM DEV DISORD, V40, P1423, DOI 10.1007/s10803-010-1006-y

## Sheet: co-cited reference clusters
cluster ID	size	sihouette	year
0	50	0.873	2012
1	45	0.997	1998
2	45	0.874	2013
3	36	0.845	2014
4	36	0.887	2014
5	33	0.867	2015
6	31	0.935	2016
7	30	0.95	2007
8	30	0.893	2017
9	28	0.998	2003
10	26	0.96	2012
11	25	0.932	2014
12	22	0.988	2006
13	22	0.944	2007
14	21	0.99	2016
15	20	0.992	2010
16	17	1	1998
17	17	0.988	2018
18	16	0.993	2014
19	9	0.993	2007
